# Supplementary material for: (E)-3,4,5-Trimeth­oxy-N′-[(6-meth­oxy-4-oxo-4H-chromen-3-yl)methyl­idene]benzohydrazide monohydrate
Source: Acta Crystallogr Sect E Struct Rep Online. 2014 Jul 2;70(Pt 8):o832. doi: 10.1107/S1600536814014937 (PMC4158489; doi:10.1107/S1600536814014937)
Supplement: Supplementary file 1 [file e-70-0o832-sup1.cif]

##############################################################################
#                                                                            #
# This CIF contains the data in a paper accepted for publication in          #
# Acta Crystallographica Section E. It conforms to the requirements of       #
# Notes for Authors for Acta Crystallographica Section E, and has been       #
# peer reviewed under the auspices of the IUCr Commission on Journals.       #
#                                                                            #
# Full details of the Crystallographic Information File format               #
# are given in the paper "The Crystallographic Information File (CIF):       #
# a New Standard Archive File for Crystallography" by S. R. Hall, F. H.      #
# Allen and I. D. Brown [Acta Cryst. (1991), A47, 655-685].                  #
#                                                                            #
# The current version of the core CIF dictionary is obtainable from          #
# ftp://ftp.iucr.org/pub/cif_core.dic.                                       #
#                                                                            #
# Software is freely available for graphical display of the structure(s)     #
# in this CIF. For information consult the CIF software page                 #
# http://www.iucr.org/resources/cif/software.                                #
#                                                                            #
# This file may be used for bona fide research purposes within the           #
# scientific community so long as proper attribution is given to the journal # 
# article from which it was obtained.                                        #
#                                                                            #
##############################################################################
data_General
_audit_creation_method     'by CrystalStructure 4.0'
_journal_date_recd_electronic     2014-06-03
_journal_date_accepted     2014-06-24
_journal_name_full     'Acta Crystallographica, Section E'
_journal_year     2014
_journal_volume     70
_journal_issue      8
_journal_page_first     o832
_journal_page_last     o832
_journal_paper_category     QO
_journal_paper_doi     10.1107/S1600536814014937
_journal_coeditor_code     JJ2189
_publ_contact_author_name     'Yoshinobu Ishikawa'
_publ_contact_author_address
;
School of Pharmaceutical Sciences
University of Shizuoka
52-1 Yada, Suruga-ku, Shizuoka 422-8526
Japan
;
_publ_contact_author_email     'ishi206@u-shizuoka-ken.ac.jp'
_publ_contact_author_fax     '+81-542645645'
_publ_contact_author_phone     '+81-542645645'
_publ_section_title
;\
(<i>E</i>)-3,4,5-Trimethoxy-<i>N</i>'-[(6-methoxy-4-oxo-4<i>H</i>-chromen-3-yl)\
methylidene]benzohydrazide monohydrate
;
loop_
    _publ_author_name
    _publ_author_footnote
    _publ_author_address
    'Ishikawa, Yoshinobu' .
;
School of Pharmaceutical Sciences
University of Shizuoka
52-1 Yada, Suruga-ku, Shizuoka 422-8526
Japan
;
    'Watanabe, Kohzoh' .
;
School of Pharmaceutical Sciences
University of Shizuoka
52-1 Yada, Suruga-ku, Shizuoka 422-8526
Japan
;
data_I
_database_code_depnum_ccdc_archive 'CCDC 1010096'
_chemical_name_systematic
;\
(<i>E</i>)-3,4,5-Trimethoxy-<i>N</i>'-[(6-methoxy-4-oxo-4<i>H</i>-chromen-\
3-yl)methylidene]benzohydrazide monohydrate
;
_chemical_formula_moiety     'C21 H20 N2 O7, H2 O'
_chemical_formula_sum     'C21 H22 N2 O8'
_chemical_formula_iupac     'C21 H20 N2 O7, H2 O'
_chemical_formula_weight     430.41
_chemical_melting_point     ?
_symmetry_cell_setting     triclinic
_symmetry_space_group_name_H-M     'P -1'
_symmetry_space_group_name_Hall     '-P 1'
loop_
    _symmetry_equiv_pos_site_id
    _symmetry_equiv_pos_as_xyz
    1 '+X,+Y,+Z'
    2 '-X,-Y,-Z'
_cell_length_a     7.782(3)
_cell_length_b     9.015(5)
_cell_length_c     14.991(6)
_cell_angle_alpha     103.17(5)
_cell_angle_beta     96.51(3)
_cell_angle_gamma     95.52(4)
_cell_volume     1009.4(8)
_cell_formula_units_Z     2
_cell_measurement_reflns_used     25
_cell_measurement_theta_min     15.94
_cell_measurement_theta_max     17.44
_cell_measurement_temperature     100
_exptl_crystal_description     block
_exptl_crystal_colour     colorless
_exptl_crystal_size_max     0.300
_exptl_crystal_size_mid     0.200
_exptl_crystal_size_min     0.180
_exptl_crystal_density_diffrn     1.416
_exptl_crystal_density_meas     ?
_exptl_crystal_density_method     'not measured'
_exptl_crystal_F_000     452.00
_exptl_absorpt_coefficient_mu     0.110
_exptl_absorpt_correction_type     none
_exptl_special_details
;
^1^H NMR (400 MHz, DMSO-<i>d</i>~6~): <i>\d</i> = 3.73 (s, 3H), 3.88
(s, 6H), 3.89 (s, 3H), 7.27 (s, 2H), 7.46 (dd, 1H, <i>J</i> = 2.9 and 9.3 Hz),
7.51 (d, 1H, <i>J</i> = 2.9 Hz), 7.72 (d, 1H, <i>J</i> = 9.3 Hz), 8.68 (s,
1H), 8.85 (s, 1H), 11.80 (s, 1H).
;
_diffrn_ambient_temperature     100
_diffrn_radiation_type     'Mo K\a'
_diffrn_radiation_wavelength     0.71069
_diffrn_measurement_device_type     'Rigaku AFC-7R'
_diffrn_measurement_method     \w-2\q
_diffrn_reflns_number     5621
_diffrn_reflns_av_R_equivalents     0.1114
_diffrn_reflns_theta_max     27.50
_diffrn_reflns_theta_full     27.50
_diffrn_measured_fraction_theta_max     0.997
_diffrn_measured_fraction_theta_full     0.997
_diffrn_reflns_limit_h_min     -10
_diffrn_reflns_limit_h_max     10
_diffrn_reflns_limit_k_min     -11
_diffrn_reflns_limit_k_max     6
_diffrn_reflns_limit_l_min     -18
_diffrn_reflns_limit_l_max     19
_diffrn_standards_number     3
_diffrn_standards_interval_count     150
_diffrn_standards_decay_%     2.290
_refine_special_details
;
Refinement was performed using all reflections. The weighted <i>R</i>-factor
(<i>wR</i>) and goodness of fit (<i>S</i>) are based on <i>F</i>^2^.
<i>R</i>-factor (gt) are based on <i>F</i>. The threshold expression of
<i>F</i>^2^ > 2.0 \s(<i>F</i>^2^) is used only for calculating <i>R</i>-factor
(gt).
;
_reflns_number_total     4621
_reflns_number_gt     3518
_reflns_threshold_expression     F^2^>2\s(F^2^)
_refine_ls_structure_factor_coef     Fsqd
_refine_ls_R_factor_gt     0.0764
_refine_ls_wR_factor_ref     0.2303
_refine_ls_goodness_of_fit_ref     1.023
_refine_ls_number_reflns     4621
_refine_ls_number_parameters     292
_refine_ls_number_restraints     0
_refine_ls_hydrogen_treatment     constr
_refine_ls_weighting_scheme     calc
_refine_ls_weighting_details
            'w = 1/[\s^2^(Fo^2^)+(0.1645P)^2^+0.3451P] where P=(Fo^2^+2Fc^2^)/3'
_atom_sites_solution_hydrogens     geom
_atom_sites_solution_primary     direct
_atom_sites_solution_secondary     difmap
_refine_ls_shift/su_max     0.000
_refine_diff_density_max     0.650
_refine_diff_density_min     -0.570
_refine_ls_extinction_method     none
_refine_ls_extinction_coef     ?
loop_
    _atom_type_symbol
    _atom_type_description
    _atom_type_scat_dispersion_real
    _atom_type_scat_dispersion_imag
    _atom_type_scat_source
    'C' 'C' 0.0033 0.0016
;
International Tables for Crystallography
(1992, Vol. C, Tables 4.2.6.8 and 6.1.1.4)
;
    'H' 'H' 0.0000 0.0000
;
International Tables for Crystallography
(1992, Vol. C, Table 6.1.1.4)
;
    'N' 'N' 0.0061 0.0033
;
International Tables for Crystallography
(1992, Vol. C, Tables 4.2.6.8 and 6.1.1.4)
;
    'O' 'O' 0.0106 0.0060
;
International Tables for Crystallography
(1992, Vol. C, Tables 4.2.6.8 and 6.1.1.4)
;
_computing_data_collection
                  '<i>WinAFC Diffractometer Control Software</i> (Rigaku, 1999)'
_computing_cell_refinement
                  '<i>WinAFC Diffractometer Control Software</i> (Rigaku, 1999)'
_computing_data_reduction
                  '<i>WinAFC Diffractometer Control Software</i> (Rigaku, 1999)'
_computing_structure_solution     'SIR2008 (Burla <i>et al.</i>, 2007)'
_computing_structure_refinement     'SHELXL97 (Sheldrick, 2008)'
_computing_molecular_graphics     'CrystalStructure (Rigaku, 2010)'
_computing_publication_material     'CrystalStructure (Rigaku, 2010)'
loop_
    _atom_site_type_symbol
    _atom_site_label
    _atom_site_fract_x
    _atom_site_fract_y
    _atom_site_fract_z
    _atom_site_U_iso_or_equiv
    _atom_site_adp_type
    _atom_site_calc_flag
    _atom_site_refinement_flags
    _atom_site_occupancy
    _atom_site_symmetry_multiplicity
    _atom_site_disorder_assembly
    _atom_site_disorder_group
    O O1 0.7962(3) 0.25163(18) 1.03469(11) 0.0170(4) Uani d . 1.0 2 . .
    O O2 0.5804(3) -0.17435(19) 0.88102(12) 0.0192(4) Uani d . 1.0 2 . .
    O O3 0.9883(3) -0.23616(19) 1.16901(11) 0.0182(4) Uani d . 1.0 2 . .
    O O4 0.4338(3) 0.4081(2) 0.68493(12) 0.0217(4) Uani d . 1.0 2 . .
    O O5 -0.2787(2) 0.0891(2) 0.52041(11) 0.0183(4) Uani d . 1.0 2 . .
    O O6 -0.2145(2) 0.16565(18) 0.36535(11) 0.0168(4) Uani d . 1.0 2 . .
    O O7 0.0852(3) 0.3332(2) 0.35685(11) 0.0206(4) Uani d . 1.0 2 . .
    O O8 0.6699(3) 0.5255(3) 0.86847(14) 0.0302(5) Uani d . 1.0 2 . .
    N N1 0.4696(3) 0.1985(3) 0.78507(12) 0.0140(4) Uani d . 1.0 2 . .
    N N2 0.3390(3) 0.1774(2) 0.71139(13) 0.0135(4) Uani d . 1.0 2 . .
    C C1 0.6843(3) 0.2331(3) 0.95678(15) 0.0154(5) Uani d . 1.0 2 . .
    C C2 0.6093(3) 0.0946(3) 0.90324(14) 0.0127(5) Uani d . 1.0 2 . .
    C C3 0.6469(3) -0.0464(3) 0.92841(14) 0.0129(5) Uani d . 1.0 2 . .
    C C4 0.8169(3) -0.1504(3) 1.04813(15) 0.0140(5) Uani d . 1.0 2 . .
    C C5 0.9310(3) -0.1250(3) 1.12933(15) 0.0143(5) Uani d . 1.0 2 . .
    C C6 0.9961(3) 0.0268(3) 1.17845(15) 0.0161(5) Uani d . 1.0 2 . .
    C C7 0.9504(3) 0.1495(3) 1.14648(15) 0.0168(5) Uani d . 1.0 2 . .
    C C8 0.7690(3) -0.0245(3) 1.01460(14) 0.0121(5) Uani d . 1.0 2 . .
    C C9 0.8361(3) 0.1234(3) 1.06352(15) 0.0135(5) Uani d . 1.0 2 . .
    C C10 0.9139(4) -0.3915(3) 1.12624(18) 0.0228(6) Uani d . 1.0 2 . .
    C C11 0.4829(3) 0.0839(3) 0.82108(14) 0.0130(5) Uani d . 1.0 2 . .
    C C12 0.3287(3) 0.2913(3) 0.66582(15) 0.0133(5) Uani d . 1.0 2 . .
    C C13 0.1788(3) 0.2631(3) 0.58907(15) 0.0130(5) Uani d . 1.0 2 . .
    C C14 0.0185(3) 0.1864(3) 0.59606(15) 0.0140(5) Uani d . 1.0 2 . .
    C C15 -0.1154(3) 0.1596(3) 0.52197(15) 0.0136(5) Uani d . 1.0 2 . .
    C C16 -0.0862(3) 0.2063(3) 0.44125(15) 0.0142(5) Uani d . 1.0 2 . .
    C C17 0.0733(3) 0.2886(3) 0.43727(15) 0.0157(5) Uani d . 1.0 2 . .
    C C18 0.2067(3) 0.3176(3) 0.51160(15) 0.0155(5) Uani d . 1.0 2 . .
    C C19 -0.3186(3) 0.0514(3) 0.60432(16) 0.0193(5) Uani d . 1.0 2 . .
    C C20 -0.3090(4) 0.2905(4) 0.35235(19) 0.0297(7) Uani d . 1.0 2 . .
    C C21 0.2353(4) 0.4363(4) 0.35433(17) 0.0250(6) Uani d . 1.0 2 . .
    H H1 0.6559 0.3225 0.9380 0.0184 Uiso calc R 1.0 2 . .
    H H2 0.7713 -0.2522 1.0152 0.0168 Uiso calc R 1.0 2 . .
    H H3 1.0731 0.0437 1.2347 0.0193 Uiso calc R 1.0 2 . .
    H H4 0.9952 0.2512 1.1799 0.0202 Uiso calc R 1.0 2 . .
    H H5A 0.9310 -0.4163 1.0610 0.0273 Uiso calc R 1.0 2 . .
    H H6B 0.7888 -0.4030 1.1307 0.0273 Uiso calc R 1.0 2 . .
    H H7C 0.9709 -0.4614 1.1578 0.0273 Uiso calc R 1.0 2 . .
    H H8 0.4097 -0.0099 0.7941 0.0156 Uiso calc R 1.0 2 . .
    H H9 0.2647 0.0928 0.6944 0.0162 Uiso calc R 1.0 2 . .
    H H10 0.0007 0.1530 0.6504 0.0168 Uiso calc R 1.0 2 . .
    H H11 0.3152 0.3739 0.5094 0.0186 Uiso calc R 1.0 2 . .
    H H12A -0.2449 -0.0245 0.6190 0.0231 Uiso calc R 1.0 2 . .
    H H13B -0.4415 0.0086 0.5963 0.0231 Uiso calc R 1.0 2 . .
    H H14C -0.2966 0.1443 0.6550 0.0231 Uiso calc R 1.0 2 . .
    H H15A -0.3884 0.2583 0.2939 0.0357 Uiso calc R 1.0 2 . .
    H H16B -0.2266 0.3788 0.3506 0.0357 Uiso calc R 1.0 2 . .
    H H17C -0.3763 0.3193 0.4037 0.0357 Uiso calc R 1.0 2 . .
    H H18A 0.3401 0.3852 0.3603 0.0300 Uiso calc R 1.0 2 . .
    H H19B 0.2448 0.5277 0.4055 0.0300 Uiso calc R 1.0 2 . .
    H H20C 0.2238 0.4668 0.2954 0.0300 Uiso calc R 1.0 2 . .
    H H21 0.6256 0.6158 0.8696 0.0244 Uiso calc R 1.0 2 . .
    H H22 0.6069 0.4653 0.8237 0.0513 Uiso calc R 1.0 2 . .
loop_
    _atom_site_aniso_label
    _atom_site_aniso_U_11
    _atom_site_aniso_U_22
    _atom_site_aniso_U_33
    _atom_site_aniso_U_12
    _atom_site_aniso_U_13
    _atom_site_aniso_U_23
    O1 0.0212(9) 0.0130(8) 0.0137(8) -0.0027(6) -0.0035(7) 0.0019(6)
    O2 0.0221(9) 0.0137(8) 0.0171(8) -0.0023(7) -0.0051(7) -0.0001(6)
    O3 0.0233(9) 0.0160(9) 0.0139(8) 0.0005(7) -0.0003(7) 0.0031(6)
    O4 0.0215(9) 0.0183(9) 0.0213(9) -0.0093(7) -0.0059(7) 0.0060(7)
    O5 0.0122(8) 0.0263(9) 0.0138(8) -0.0063(7) -0.0002(6) 0.0041(7)
    O6 0.0193(9) 0.0155(8) 0.0109(8) -0.0032(7) -0.0034(6) -0.0015(6)
    O7 0.0243(9) 0.0239(9) 0.0103(8) -0.0108(7) -0.0019(7) 0.0049(7)
    O8 0.0449(12) 0.0144(9) 0.0239(10) -0.0013(9) -0.0122(9) 0.0000(8)
    N1 0.0133(9) 0.0170(9) 0.0098(9) -0.0019(7) 0.0009(7) 0.0012(7)
    N2 0.0135(9) 0.0127(9) 0.0113(9) -0.0045(7) -0.0014(7) 0.0013(7)
    C1 0.0170(11) 0.0151(11) 0.0130(10) -0.0007(9) -0.0010(8) 0.0040(8)
    C2 0.0126(10) 0.0150(11) 0.0095(10) -0.0020(8) 0.0013(8) 0.0023(8)
    C3 0.0127(10) 0.0141(11) 0.0103(10) -0.0010(8) 0.0014(8) 0.0007(8)
    C4 0.0152(11) 0.0140(11) 0.0114(10) -0.0006(8) 0.0034(8) 0.0003(8)
    C5 0.0146(11) 0.0177(11) 0.0120(10) 0.0026(8) 0.0060(8) 0.0040(8)
    C6 0.0165(11) 0.0207(12) 0.0086(10) -0.0011(9) -0.0022(8) 0.0016(8)
    C7 0.0204(12) 0.0153(11) 0.0105(10) -0.0034(9) -0.0007(9) -0.0020(8)
    C8 0.0116(10) 0.0149(11) 0.0086(10) -0.0008(8) 0.0019(8) 0.0014(8)
    C9 0.0164(11) 0.0123(10) 0.0117(10) 0.0001(8) 0.0032(8) 0.0031(8)
    C10 0.0306(14) 0.0144(12) 0.0222(12) 0.0013(10) -0.0013(10) 0.0051(9)
    C11 0.0129(10) 0.0150(11) 0.0094(10) -0.0009(8) 0.0024(8) -0.0001(8)
    C12 0.0128(10) 0.0138(10) 0.0112(10) -0.0014(8) 0.0006(8) 0.0008(8)
    C13 0.0159(11) 0.0095(10) 0.0107(10) -0.0008(8) -0.0007(8) -0.0013(8)
    C14 0.0162(11) 0.0135(10) 0.0112(10) 0.0008(8) 0.0031(8) 0.0007(8)
    C15 0.0131(10) 0.0113(10) 0.0136(10) -0.0019(8) 0.0023(8) -0.0018(8)
    C16 0.0149(11) 0.0121(10) 0.0115(10) -0.0005(8) -0.0023(8) -0.0024(8)
    C17 0.0213(12) 0.0145(10) 0.0091(10) -0.0009(9) 0.0014(9) 0.0002(8)
    C18 0.0161(11) 0.0150(11) 0.0127(10) -0.0035(8) 0.0000(9) 0.0008(8)
    C19 0.0142(11) 0.0276(13) 0.0155(11) -0.0035(9) 0.0049(9) 0.0051(9)
    C20 0.0321(15) 0.0259(14) 0.0234(13) 0.0072(11) -0.0108(11) -0.0044(11)
    C21 0.0240(13) 0.0315(14) 0.0171(12) -0.0119(11) -0.0010(10) 0.0096(10)
_geom_special_details     .
loop_
    _geom_bond_atom_site_label_1
    _geom_bond_atom_site_label_2
    _geom_bond_site_symmetry_1
    _geom_bond_site_symmetry_2
    _geom_bond_distance
    _geom_bond_publ_flag
    O1 C1 . . 1.343(3) no
    O1 C9 . . 1.373(3) no
    O2 C3 . . 1.238(3) no
    O3 C5 . . 1.362(4) no
    O3 C10 . . 1.435(3) no
    O4 C12 . . 1.226(3) no
    O5 C15 . . 1.360(3) no
    O5 C19 . . 1.434(4) no
    O6 C16 . . 1.381(3) no
    O6 C20 . . 1.440(4) no
    O7 C17 . . 1.364(4) no
    O7 C21 . . 1.431(4) no
    N1 N2 . . 1.379(3) no
    N1 C11 . . 1.277(4) no
    N2 C12 . . 1.361(4) no
    C1 C2 . . 1.357(3) no
    C2 C3 . . 1.451(4) no
    C2 C11 . . 1.465(3) no
    C3 C8 . . 1.477(3) no
    C4 C5 . . 1.382(3) no
    C4 C8 . . 1.407(4) no
    C5 C6 . . 1.412(4) no
    C6 C7 . . 1.363(4) no
    C7 C9 . . 1.403(3) no
    C8 C9 . . 1.387(3) no
    C12 C13 . . 1.502(3) no
    C13 C14 . . 1.394(4) no
    C13 C18 . . 1.391(4) no
    C14 C15 . . 1.394(3) no
    C15 C16 . . 1.403(4) no
    C16 C17 . . 1.398(4) no
    C17 C18 . . 1.393(3) no
    O8 H21 . . 0.911 no
    O8 H22 . . 0.832 no
    N2 H9 . . 0.880 no
    C1 H1 . . 0.950 no
    C4 H2 . . 0.950 no
    C6 H3 . . 0.950 no
    C7 H4 . . 0.950 no
    C10 H5A . . 0.980 no
    C10 H6B . . 0.980 no
    C10 H7C . . 0.980 no
    C11 H8 . . 0.950 no
    C14 H10 . . 0.950 no
    C18 H11 . . 0.950 no
    C19 H12A . . 0.980 no
    C19 H13B . . 0.980 no
    C19 H14C . . 0.980 no
    C20 H15A . . 0.980 no
    C20 H16B . . 0.980 no
    C20 H17C . . 0.980 no
    C21 H18A . . 0.980 no
    C21 H19B . . 0.980 no
    C21 H20C . . 0.980 no
loop_
    _geom_contact_atom_site_label_1
    _geom_contact_atom_site_label_2
    _geom_contact_distance
    _geom_contact_site_symmetry_1
    _geom_contact_site_symmetry_2
    _geom_contact_publ_flag
    O1 C3 2.852(3) . . no
    O2 C1 3.571(4) . . no
    O2 C4 2.889(3) . . no
    O2 C11 2.818(4) . . no
    O4 N1 2.683(4) . . no
    O4 C14 3.576(4) . . no
    O4 C18 2.874(3) . . no
    O5 O6 2.656(3) . . no
    O5 C20 3.425(4) . . no
    O6 O7 2.686(3) . . no
    O7 C20 3.046(4) . . no
    N1 C1 2.842(3) . . no
    N2 C14 2.889(3) . . no
    N2 C18 3.593(4) . . no
    C1 C7 3.589(4) . . no
    C1 C8 2.768(4) . . no
    C2 C9 2.761(4) . . no
    C4 C7 2.804(4) . . no
    C4 C10 2.818(4) . . no
    C5 C9 2.773(4) . . no
    C6 C8 2.777(4) . . no
    C11 C12 3.484(4) . . no
    C13 C16 2.769(4) . . no
    C14 C17 2.802(4) . . no
    C14 C19 2.812(4) . . no
    C15 C18 2.800(4) . . no
    C15 C20 3.312(5) . . no
    C17 C20 3.104(4) . . no
    C18 C21 2.824(4) . . no
    O1 O2 3.394(3) . 2_657 no
    O1 C4 3.507(4) . 2_757 no
    O1 C5 3.497(4) . 2_757 no
    O1 C10 3.195(4) . 1_565 no
    O2 O1 3.394(3) . 2_657 no
    O2 O8 2.829(4) . 1_545 no
    O2 C1 3.457(4) . 2_657 no
    O2 C9 3.483(4) . 2_657 no
    O3 N2 3.293(3) . 2_657 no
    O3 C1 3.339(4) . 2_757 no
    O3 C14 3.454(4) . 2_657 no
    O4 O8 3.036(3) . . no
    O4 C20 3.117(4) . 2_566 no
    O4 C21 2.995(4) . 2_666 no
    O5 O5 3.583(3) . 2_456 no
    O5 C13 3.431(4) . 2_556 no
    O5 C19 3.429(3) . 2_456 no
    O6 N2 3.062(3) . 2_556 no
    O6 C6 3.455(4) . 1_454 no
    O6 C11 3.485(3) . 2_556 no
    O7 C6 3.332(4) . 1_454 no
    O7 C7 3.213(3) . 1_454 no
    O8 O2 2.829(4) . 1_565 no
    O8 O4 3.036(3) . . no
    O8 N1 3.111(4) . . no
    O8 C1 3.214(4) . . no
    O8 C4 3.489(4) . 1_565 no
    O8 C10 3.563(4) . 2_757 no
    O8 C21 3.585(4) . 2_666 no
    N1 O8 3.111(4) . . no
    N1 C5 3.564(4) . 2_657 no
    N1 C19 3.408(4) . 1_655 no
    N2 O3 3.293(3) . 2_657 no
    N2 O6 3.062(3) . 2_556 no
    N2 C5 3.435(4) . 2_657 no
    N2 C19 3.418(4) . 1_655 no
    C1 O2 3.457(4) . 2_657 no
    C1 O3 3.339(4) . 2_757 no
    C1 O8 3.214(4) . . no
    C1 C5 3.527(4) . 2_757 no
    C2 C3 3.465(4) . 2_657 no
    C2 C4 3.534(4) . 2_657 no
    C2 C8 3.377(4) . 2_657 no
    C3 C2 3.465(4) . 2_657 no
    C3 C3 3.346(4) . 2_657 no
    C3 C6 3.370(4) . 2_757 no
    C3 C7 3.582(4) . 2_757 no
    C3 C8 3.520(4) . 2_657 no
    C4 O1 3.507(4) . 2_757 no
    C4 O8 3.489(4) . 1_545 no
    C4 C2 3.534(4) . 2_657 no
    C4 C9 3.352(4) . 2_757 no
    C4 C11 3.228(4) . 2_657 no
    C5 O1 3.497(4) . 2_757 no
    C5 N1 3.564(4) . 2_657 no
    C5 N2 3.435(4) . 2_657 no
    C5 C1 3.527(4) . 2_757 no
    C5 C9 3.584(4) . 2_757 no
    C5 C11 3.423(4) . 2_657 no
    C6 O6 3.455(4) . 1_656 no
    C6 O7 3.332(4) . 1_656 no
    C6 C3 3.370(4) . 2_757 no
    C6 C8 3.591(4) . 2_757 no
    C7 O7 3.213(3) . 1_656 no
    C7 C3 3.582(4) . 2_757 no
    C7 C8 3.507(4) . 2_757 no
    C8 C2 3.377(4) . 2_657 no
    C8 C3 3.520(4) . 2_657 no
    C8 C6 3.591(4) . 2_757 no
    C8 C7 3.507(4) . 2_757 no
    C8 C9 3.532(4) . 2_757 no
    C8 C11 3.419(4) . 2_657 no
    C9 O2 3.483(4) . 2_657 no
    C9 C4 3.352(4) . 2_757 no
    C9 C5 3.584(4) . 2_757 no
    C9 C8 3.532(4) . 2_757 no
    C10 O1 3.195(4) . 1_545 no
    C10 O8 3.563(4) . 2_757 no
    C11 O6 3.485(3) . 2_556 no
    C11 C4 3.228(4) . 2_657 no
    C11 C5 3.423(4) . 2_657 no
    C11 C8 3.419(4) . 2_657 no
    C13 O5 3.431(4) . 2_556 no
    C14 O3 3.454(4) . 2_657 no
    C14 C15 3.417(4) . 2_556 no
    C14 C16 3.557(4) . 2_556 no
    C15 C14 3.417(4) . 2_556 no
    C15 C15 3.513(4) . 2_556 no
    C16 C14 3.557(4) . 2_556 no
    C19 O5 3.429(3) . 2_456 no
    C19 N1 3.408(4) . 1_455 no
    C19 N2 3.418(4) . 1_455 no
    C20 O4 3.117(4) . 2_566 no
    C21 O4 2.995(4) . 2_666 no
    C21 O8 3.585(4) . 2_666 no
    O1 H4 2.5254 . . no
    O2 H2 2.6293 . . no
    O2 H8 2.5548 . . no
    O3 H2 2.6658 . . no
    O3 H3 2.4842 . . no
    O4 H9 3.0559 . . no
    O4 H11 2.6258 . . no
    O5 H10 2.6722 . . no
    O5 H17C 3.0991 . . no
    O7 H11 2.6708 . . no
    O7 H16B 2.4953 . . no
    N1 H1 2.5246 . . no
    N2 H8 2.3806 . . no
    N2 H10 2.6591 . . no
    C1 H8 3.2858 . . no
    C3 H1 3.2893 . . no
    C3 H2 2.6897 . . no
    C3 H8 2.6729 . . no
    C4 H3 3.2702 . . no
    C4 H5A 2.6739 . . no
    C4 H6B 2.8310 . . no
    C5 H4 3.2774 . . no
    C5 H5A 2.5926 . . no
    C5 H6B 2.6464 . . no
    C5 H7C 3.1970 . . no
    C6 H2 3.2796 . . no
    C8 H4 3.2835 . . no
    C9 H1 3.1871 . . no
    C9 H2 3.2735 . . no
    C9 H3 3.2441 . . no
    C10 H2 2.5261 . . no
    C11 H1 2.5886 . . no
    C11 H9 2.4215 . . no
    C12 H10 2.6922 . . no
    C12 H11 2.6109 . . no
    C13 H9 2.5219 . . no
    C14 H9 2.6067 . . no
    C14 H11 3.2873 . . no
    C14 H12A 2.7645 . . no
    C14 H14C 2.7202 . . no
    C15 H12A 2.6452 . . no
    C15 H13B 3.1946 . . no
    C15 H14C 2.5898 . . no
    C15 H17C 3.2016 . . no
    C16 H10 3.2841 . . no
    C16 H11 3.2787 . . no
    C16 H15A 3.1837 . . no
    C16 H16B 2.5320 . . no
    C16 H17C 2.6211 . . no
    C17 H16B 2.8208 . . no
    C17 H17C 3.5252 . . no
    C17 H18A 2.6551 . . no
    C17 H19B 2.5901 . . no
    C17 H20C 3.1984 . . no
    C18 H10 3.2877 . . no
    C18 H18A 2.7626 . . no
    C18 H19B 2.7518 . . no
    C19 H10 2.5246 . . no
    C21 H11 2.5388 . . no
    C21 H16B 3.5746 . . no
    H1 H8 3.5095 . . no
    H2 H5A 2.1969 . . no
    H2 H6B 2.4330 . . no
    H2 H7C 3.4914 . . no
    H3 H4 2.3125 . . no
    H8 H9 2.1942 . . no
    H9 H10 2.2409 . . no
    H10 H12A 2.3019 . . no
    H10 H13B 3.4955 . . no
    H10 H14C 2.3167 . . no
    H11 H18A 2.2895 . . no
    H11 H19B 2.3634 . . no
    H11 H20C 3.5100 . . no
    O1 H2 3.5296 . 2_757 no
    O1 H5A 2.9971 . 1_565 no
    O1 H5A 3.1342 . 2_757 no
    O1 H6B 3.1272 . 1_565 no
    O1 H7C 2.9201 . 1_565 no
    O2 H15A 2.7699 . 2_556 no
    O2 H21 1.9305 . 1_545 no
    O2 H22 3.1983 . 1_545 no
    O3 H1 3.4201 . 2_757 no
    O3 H9 3.1526 . 2_657 no
    O3 H10 2.6288 . 2_657 no
    O3 H14C 3.2548 . 2_657 no
    O4 H6B 3.4309 . 2_657 no
    O4 H14C 3.3077 . 1_655 no
    O4 H15A 3.0111 . 2_566 no
    O4 H16B 2.7282 . 2_566 no
    O4 H17C 3.0931 . 2_566 no
    O4 H18A 2.6920 . 2_666 no
    O4 H19B 3.0461 . 2_666 no
    O4 H20C 2.7482 . 2_666 no
    O4 H21 3.0925 . . no
    O4 H22 2.2696 . . no
    O5 H9 3.2824 . 2_556 no
    O5 H13B 2.5780 . 2_456 no
    O5 H19B 3.3534 . 2_566 no
    O6 H3 3.2462 . 1_454 no
    O6 H4 3.5710 . 1_454 no
    O6 H8 2.6893 . 2_556 no
    O6 H9 2.2751 . 2_556 no
    O6 H10 3.4311 . 2_556 no
    O6 H13B 3.1493 . 2_456 no
    O7 H3 2.8119 . 1_454 no
    O7 H4 2.5808 . 1_454 no
    O7 H12A 3.2314 . 2_556 no
    O8 H1 2.3023 . . no
    O8 H2 2.6024 . 1_565 no
    O8 H4 3.3844 . 2_767 no
    O8 H5A 3.2416 . 1_565 no
    O8 H5A 3.4717 . 2_757 no
    O8 H7C 2.9597 . 2_757 no
    O8 H20C 2.6934 . 2_666 no
    N1 H6B 3.0437 . 2_657 no
    N1 H13B 3.1430 . 1_655 no
    N1 H14C 2.8099 . 1_655 no
    N1 H22 2.4483 . . no
    N2 H6B 3.0758 . 2_657 no
    N2 H13B 2.8594 . 1_655 no
    N2 H14C 3.0718 . 1_655 no
    N2 H22 3.1769 . . no
    C1 H5A 3.4670 . 1_565 no
    C1 H5A 3.3456 . 2_757 no
    C1 H22 3.2556 . . no
    C2 H3 3.5376 . 2_757 no
    C3 H3 3.4572 . 2_757 no
    C3 H21 2.9543 . 1_545 no
    C4 H8 3.2662 . 2_657 no
    C4 H21 3.1214 . 1_545 no
    C5 H8 3.2398 . 2_657 no
    C5 H9 3.1682 . 2_657 no
    C5 H10 3.3557 . 2_657 no
    C6 H8 3.2243 . 2_657 no
    C6 H9 3.2112 . 2_657 no
    C6 H10 3.3319 . 2_657 no
    C6 H12A 3.4168 . 2_657 no
    C7 H7C 3.4597 . 1_565 no
    C7 H8 3.2599 . 2_657 no
    C7 H20C 3.5405 . 1_656 no
    C8 H8 3.2910 . 2_657 no
    C8 H21 3.4679 . 1_545 no
    C9 H2 3.5823 . 2_757 no
    C9 H8 3.2870 . 2_657 no
    C10 H4 3.5884 . 1_545 no
    C10 H5A 3.3602 . 2_747 no
    C10 H10 3.4958 . 2_657 no
    C11 H2 3.4958 . 2_657 no
    C11 H13B 3.4119 . 1_655 no
    C11 H14C 3.2939 . 1_655 no
    C11 H15A 3.1437 . 2_556 no
    C11 H22 3.4710 . . no
    C12 H6B 3.2503 . 2_657 no
    C12 H13B 3.2962 . 1_655 no
    C12 H14C 3.3222 . 1_655 no
    C12 H16B 3.2064 . 2_566 no
    C12 H22 3.0406 . . no
    C13 H12A 3.4843 . 2_556 no
    C13 H16B 3.1208 . 2_566 no
    C14 H19B 3.4454 . 2_566 no
    C15 H9 3.5099 . 2_556 no
    C15 H19B 3.0881 . 2_566 no
    C16 H3 3.5247 . 1_454 no
    C16 H9 3.0781 . 2_556 no
    C16 H10 3.3785 . 2_556 no
    C16 H12A 3.2876 . 2_556 no
    C16 H19B 3.3541 . 2_566 no
    C17 H3 3.3226 . 1_454 no
    C17 H12A 2.8491 . 2_556 no
    C18 H12A 2.9718 . 2_556 no
    C18 H16B 3.0081 . 2_566 no
    C18 H17C 3.3107 . 2_566 no
    C19 H3 3.2283 . 2_657 no
    C19 H13B 3.2584 . 2_456 no
    C20 H8 2.9211 . 2_556 no
    C20 H9 3.4245 . 2_556 no
    C20 H11 3.2627 . 2_566 no
    C20 H13B 3.4512 . 2_456 no
    C20 H18A 2.9457 . 1_455 no
    C20 H19B 3.5820 . 2_566 no
    C21 H4 3.0689 . 1_454 no
    C21 H15A 3.5799 . 1_655 no
    C21 H17C 3.3552 . 1_655 no
    C21 H21 3.5871 . 2_666 no
    C21 H22 3.3215 . 2_666 no
    H1 O3 3.4201 . 2_757 no
    H1 O8 2.3023 . . no
    H1 H2 3.5037 . 2_657 no
    H1 H5A 3.1121 . 1_565 no
    H1 H5A 3.2421 . 2_757 no
    H1 H6B 3.3336 . 1_565 no
    H1 H21 3.0649 . . no
    H1 H22 2.3846 . . no
    H2 O1 3.5296 . 2_757 no
    H2 O8 2.6024 . 1_545 no
    H2 C9 3.5823 . 2_757 no
    H2 C11 3.4958 . 2_657 no
    H2 H1 3.5037 . 2_657 no
    H2 H21 2.3369 . 1_545 no
    H2 H22 3.4017 . 1_545 no
    H3 O6 3.2462 . 1_656 no
    H3 O7 2.8119 . 1_656 no
    H3 C2 3.5376 . 2_757 no
    H3 C3 3.4572 . 2_757 no
    H3 C16 3.5247 . 1_656 no
    H3 C17 3.3226 . 1_656 no
    H3 C19 3.2283 . 2_657 no
    H3 H9 3.1881 . 2_657 no
    H3 H10 2.8039 . 2_657 no
    H3 H12A 2.4864 . 2_657 no
    H3 H14C 3.1349 . 2_657 no
    H3 H18A 3.5468 . 1_656 no
    H4 O6 3.5710 . 1_656 no
    H4 O7 2.5808 . 1_656 no
    H4 O8 3.3844 . 2_767 no
    H4 C10 3.5884 . 1_565 no
    H4 C21 3.0689 . 1_656 no
    H4 H7C 2.7068 . 1_565 no
    H4 H16B 3.3011 . 1_656 no
    H4 H18A 3.4956 . 1_656 no
    H4 H20C 2.6541 . 1_656 no
    H4 H21 3.3041 . 2_767 no
    H5A O1 2.9971 . 1_545 no
    H5A O1 3.1342 . 2_757 no
    H5A O8 3.2416 . 1_545 no
    H5A O8 3.4717 . 2_757 no
    H5A C1 3.4670 . 1_545 no
    H5A C1 3.3456 . 2_757 no
    H5A C10 3.3602 . 2_747 no
    H5A H1 3.1121 . 1_545 no
    H5A H1 3.2421 . 2_757 no
    H5A H5A 2.5047 . 2_747 no
    H5A H7C 3.4116 . 2_747 no
    H5A H21 3.5951 . 1_545 no
    H6B O1 3.1272 . 1_545 no
    H6B O4 3.4309 . 2_657 no
    H6B N1 3.0437 . 2_657 no
    H6B N2 3.0758 . 2_657 no
    H6B C12 3.2503 . 2_657 no
    H6B H1 3.3336 . 1_545 no
    H6B H9 3.4644 . 2_657 no
    H6B H21 3.5895 . 2_657 no
    H6B H22 3.2534 . 2_657 no
    H7C O1 2.9201 . 1_545 no
    H7C O8 2.9597 . 2_757 no
    H7C C7 3.4597 . 1_545 no
    H7C H4 2.7068 . 1_545 no
    H7C H5A 3.4116 . 2_747 no
    H7C H10 3.4846 . 2_657 no
    H7C H20C 2.9120 . 1_646 no
    H7C H21 3.5831 . 2_757 no
    H7C H22 3.2704 . 2_757 no
    H8 O6 2.6893 . 2_556 no
    H8 C4 3.2662 . 2_657 no
    H8 C5 3.2398 . 2_657 no
    H8 C6 3.2243 . 2_657 no
    H8 C7 3.2599 . 2_657 no
    H8 C8 3.2910 . 2_657 no
    H8 C9 3.2870 . 2_657 no
    H8 C20 2.9211 . 2_556 no
    H8 H13B 3.3359 . 1_655 no
    H8 H15A 2.3060 . 2_556 no
    H8 H16B 3.5914 . 2_556 no
    H8 H17C 3.5439 . 2_556 no
    H9 O3 3.1526 . 2_657 no
    H9 O5 3.2824 . 2_556 no
    H9 O6 2.2751 . 2_556 no
    H9 C5 3.1682 . 2_657 no
    H9 C6 3.2112 . 2_657 no
    H9 C15 3.5099 . 2_556 no
    H9 C16 3.0781 . 2_556 no
    H9 C20 3.4245 . 2_556 no
    H9 H3 3.1881 . 2_657 no
    H9 H6B 3.4644 . 2_657 no
    H9 H13B 2.9239 . 1_655 no
    H9 H14C 3.5354 . 1_655 no
    H9 H15A 3.4315 . 2_556 no
    H10 O3 2.6288 . 2_657 no
    H10 O6 3.4311 . 2_556 no
    H10 C5 3.3557 . 2_657 no
    H10 C6 3.3319 . 2_657 no
    H10 C10 3.4958 . 2_657 no
    H10 C16 3.3785 . 2_556 no
    H10 H3 2.8039 . 2_657 no
    H10 H7C 3.4846 . 2_657 no
    H11 C20 3.2627 . 2_566 no
    H11 H11 3.5697 . 2_666 no
    H11 H12A 3.2547 . 2_556 no
    H11 H16B 2.8879 . 2_566 no
    H11 H17C 3.0416 . 1_655 no
    H11 H17C 2.7454 . 2_566 no
    H11 H18A 3.3895 . 2_666 no
    H11 H19B 3.4714 . 2_666 no
    H12A O7 3.2314 . 2_556 no
    H12A C6 3.4168 . 2_657 no
    H12A C13 3.4843 . 2_556 no
    H12A C16 3.2876 . 2_556 no
    H12A C17 2.8491 . 2_556 no
    H12A C18 2.9718 . 2_556 no
    H12A H3 2.4864 . 2_657 no
    H12A H11 3.2547 . 2_556 no
    H12A H18A 3.3566 . 2_556 no
    H13B O5 2.5780 . 2_456 no
    H13B O6 3.1493 . 2_456 no
    H13B N1 3.1430 . 1_455 no
    H13B N2 2.8594 . 1_455 no
    H13B C11 3.4119 . 1_455 no
    H13B C12 3.2962 . 1_455 no
    H13B C19 3.2584 . 2_456 no
    H13B C20 3.4512 . 2_456 no
    H13B H8 3.3359 . 1_455 no
    H13B H9 2.9239 . 1_455 no
    H13B H13B 2.8924 . 2_456 no
    H13B H15A 3.4548 . 2_456 no
    H13B H17C 3.1537 . 2_456 no
    H14C O3 3.2548 . 2_657 no
    H14C O4 3.3077 . 1_455 no
    H14C N1 2.8099 . 1_455 no
    H14C N2 3.0718 . 1_455 no
    H14C C11 3.2939 . 1_455 no
    H14C C12 3.3222 . 1_455 no
    H14C H3 3.1349 . 2_657 no
    H14C H9 3.5354 . 1_455 no
    H14C H19B 3.2867 . 2_566 no
    H14C H20C 3.3909 . 2_566 no
    H14C H22 3.5848 . 1_455 no
    H15A O2 2.7699 . 2_556 no
    H15A O4 3.0111 . 2_566 no
    H15A C11 3.1437 . 2_556 no
    H15A C21 3.5799 . 1_455 no
    H15A H8 2.3060 . 2_556 no
    H15A H9 3.4315 . 2_556 no
    H15A H13B 3.4548 . 2_456 no
    H15A H18A 2.6808 . 1_455 no
    H15A H21 3.3693 . 2_566 no
    H16B O4 2.7282 . 2_566 no
    H16B C12 3.2064 . 2_566 no
    H16B C13 3.1208 . 2_566 no
    H16B C18 3.0081 . 2_566 no
    H16B H4 3.3011 . 1_454 no
    H16B H8 3.5914 . 2_556 no
    H16B H11 2.8879 . 2_566 no
    H16B H18A 3.3970 . 1_455 no
    H16B H19B 3.5817 . 2_566 no
    H17C O4 3.0931 . 2_566 no
    H17C C18 3.3107 . 2_566 no
    H17C C21 3.3552 . 1_455 no
    H17C H8 3.5439 . 2_556 no
    H17C H11 3.0416 . 1_455 no
    H17C H11 2.7454 . 2_566 no
    H17C H13B 3.1537 . 2_456 no
    H17C H18A 2.3976 . 1_455 no
    H17C H19B 2.8980 . 2_566 no
    H18A O4 2.6920 . 2_666 no
    H18A C20 2.9457 . 1_655 no
    H18A H3 3.5468 . 1_454 no
    H18A H4 3.4956 . 1_454 no
    H18A H11 3.3895 . 2_666 no
    H18A H12A 3.3566 . 2_556 no
    H18A H15A 2.6808 . 1_655 no
    H18A H16B 3.3970 . 1_655 no
    H18A H17C 2.3976 . 1_655 no
    H18A H21 3.4855 . 2_666 no
    H18A H22 3.3830 . 2_666 no
    H19B O4 3.0461 . 2_666 no
    H19B O5 3.3534 . 2_566 no
    H19B C14 3.4454 . 2_566 no
    H19B C15 3.0881 . 2_566 no
    H19B C16 3.3541 . 2_566 no
    H19B C20 3.5820 . 2_566 no
    H19B H11 3.4714 . 2_666 no
    H19B H14C 3.2867 . 2_566 no
    H19B H16B 3.5817 . 2_566 no
    H19B H17C 2.8980 . 2_566 no
    H20C O4 2.7482 . 2_666 no
    H20C O8 2.6934 . 2_666 no
    H20C C7 3.5405 . 1_454 no
    H20C H4 2.6541 . 1_454 no
    H20C H7C 2.9120 . 1_464 no
    H20C H14C 3.3909 . 2_566 no
    H20C H21 2.8349 . 2_666 no
    H20C H22 2.4858 . 2_666 no
    H21 O2 1.9305 . 1_565 no
    H21 O4 3.0925 . . no
    H21 C3 2.9543 . 1_565 no
    H21 C4 3.1214 . 1_565 no
    H21 C8 3.4679 . 1_565 no
    H21 C21 3.5871 . 2_666 no
    H21 H1 3.0649 . . no
    H21 H2 2.3369 . 1_565 no
    H21 H4 3.3041 . 2_767 no
    H21 H5A 3.5951 . 1_565 no
    H21 H6B 3.5895 . 2_657 no
    H21 H7C 3.5831 . 2_757 no
    H21 H15A 3.3693 . 2_566 no
    H21 H18A 3.4855 . 2_666 no
    H21 H20C 2.8349 . 2_666 no
    H22 O2 3.1983 . 1_565 no
    H22 O4 2.2696 . . no
    H22 N1 2.4483 . . no
    H22 N2 3.1769 . . no
    H22 C1 3.2556 . . no
    H22 C11 3.4710 . . no
    H22 C12 3.0406 . . no
    H22 C21 3.3215 . 2_666 no
    H22 H1 2.3846 . . no
    H22 H2 3.4017 . 1_565 no
    H22 H6B 3.2534 . 2_657 no
    H22 H7C 3.2704 . 2_757 no
    H22 H14C 3.5848 . 1_655 no
    H22 H18A 3.3830 . 2_666 no
    H22 H20C 2.4858 . 2_666 no
loop_
    _geom_angle_atom_site_label_1
    _geom_angle_atom_site_label_2
    _geom_angle_atom_site_label_3
    _geom_angle_site_symmetry_1
    _geom_angle_site_symmetry_2
    _geom_angle_site_symmetry_3
    _geom_angle
    _geom_angle_publ_flag
    C1 O1 C9 . . . 118.55(17) no
    C5 O3 C10 . . . 116.88(18) no
    C15 O5 C19 . . . 116.87(17) no
    C16 O6 C20 . . . 113.23(18) no
    C17 O7 C21 . . . 117.20(18) no
    N2 N1 C11 . . . 115.76(18) no
    N1 N2 C12 . . . 117.96(18) no
    O1 C1 C2 . . . 124.1(3) no
    C1 C2 C3 . . . 120.6(2) no
    C1 C2 C11 . . . 120.9(3) no
    C3 C2 C11 . . . 118.44(18) no
    O2 C3 C2 . . . 122.1(2) no
    O2 C3 C8 . . . 123.1(3) no
    C2 C3 C8 . . . 114.81(18) no
    C5 C4 C8 . . . 119.5(2) no
    O3 C5 C4 . . . 125.4(2) no
    O3 C5 C6 . . . 114.78(19) no
    C4 C5 C6 . . . 119.8(3) no
    C5 C6 C7 . . . 121.1(2) no
    C6 C7 C9 . . . 119.0(2) no
    C3 C8 C4 . . . 121.32(19) no
    C3 C8 C9 . . . 119.0(3) no
    C4 C8 C9 . . . 119.6(2) no
    O1 C9 C7 . . . 116.20(19) no
    O1 C9 C8 . . . 122.9(2) no
    C7 C9 C8 . . . 120.9(3) no
    N1 C11 C2 . . . 121.14(19) no
    O4 C12 N2 . . . 123.0(2) no
    O4 C12 C13 . . . 122.0(3) no
    N2 C12 C13 . . . 114.93(19) no
    C12 C13 C14 . . . 121.0(3) no
    C12 C13 C18 . . . 117.2(2) no
    C14 C13 C18 . . . 121.8(2) no
    C13 C14 C15 . . . 118.9(3) no
    O5 C15 C14 . . . 124.9(3) no
    O5 C15 C16 . . . 115.10(19) no
    C14 C15 C16 . . . 120.0(2) no
    O6 C16 C15 . . . 119.2(2) no
    O6 C16 C17 . . . 120.8(3) no
    C15 C16 C17 . . . 120.1(2) no
    O7 C17 C16 . . . 115.1(2) no
    O7 C17 C18 . . . 124.8(3) no
    C16 C17 C18 . . . 120.1(3) no
    C13 C18 C17 . . . 119.1(3) no
    H21 O8 H22 . . . 102.354 no
    N1 N2 H9 . . . 121.020 no
    C12 N2 H9 . . . 121.023 no
    O1 C1 H1 . . . 117.948 no
    C2 C1 H1 . . . 117.948 no
    C5 C4 H2 . . . 120.251 no
    C8 C4 H2 . . . 120.249 no
    C5 C6 H3 . . . 119.452 no
    C7 C6 H3 . . . 119.456 no
    C6 C7 H4 . . . 120.489 no
    C9 C7 H4 . . . 120.492 no
    O3 C10 H5A . . . 109.473 no
    O3 C10 H6B . . . 109.469 no
    O3 C10 H7C . . . 109.473 no
    H5A C10 H6B . . . 109.469 no
    H5A C10 H7C . . . 109.473 no
    H6B C10 H7C . . . 109.469 no
    N1 C11 H8 . . . 119.431 no
    C2 C11 H8 . . . 119.431 no
    C13 C14 H10 . . . 120.569 no
    C15 C14 H10 . . . 120.565 no
    C13 C18 H11 . . . 120.463 no
    C17 C18 H11 . . . 120.485 no
    O5 C19 H12A . . . 109.468 no
    O5 C19 H13B . . . 109.467 no
    O5 C19 H14C . . . 109.472 no
    H12A C19 H13B . . . 109.473 no
    H12A C19 H14C . . . 109.473 no
    H13B C19 H14C . . . 109.474 no
    O6 C20 H15A . . . 109.471 no
    O6 C20 H16B . . . 109.474 no
    O6 C20 H17C . . . 109.469 no
    H15A C20 H16B . . . 109.475 no
    H15A C20 H17C . . . 109.468 no
    H16B C20 H17C . . . 109.470 no
    O7 C21 H18A . . . 109.468 no
    O7 C21 H19B . . . 109.474 no
    O7 C21 H20C . . . 109.471 no
    H18A C21 H19B . . . 109.464 no
    H18A C21 H20C . . . 109.476 no
    H19B C21 H20C . . . 109.475 no
loop_
    _geom_torsion_atom_site_label_1
    _geom_torsion_atom_site_label_2
    _geom_torsion_atom_site_label_3
    _geom_torsion_atom_site_label_4
    _geom_torsion_site_symmetry_1
    _geom_torsion_site_symmetry_2
    _geom_torsion_site_symmetry_3
    _geom_torsion_site_symmetry_4
    _geom_torsion
    _geom_torsion_publ_flag
    C1 O1 C9 C7 . . . . -178.53(18) no
    C1 O1 C9 C8 . . . . 1.5(4) no
    C9 O1 C1 C2 . . . . -1.1(4) no
    C9 O1 C1 H1 . . . . 178.9 no
    C5 O3 C10 H5A . . . . 55.8 no
    C5 O3 C10 H6B . . . . -64.2 no
    C5 O3 C10 H7C . . . . 175.8 no
    C10 O3 C5 C4 . . . . -4.8(4) no
    C10 O3 C5 C6 . . . . 174.59(19) no
    C15 O5 C19 H12A . . . . -64.3 no
    C15 O5 C19 H13B . . . . 175.7 no
    C15 O5 C19 H14C . . . . 55.7 no
    C19 O5 C15 C14 . . . . 5.4(3) no
    C19 O5 C15 C16 . . . . -174.81(17) no
    C16 O6 C20 H15A . . . . 173.5 no
    C16 O6 C20 H16B . . . . 53.5 no
    C16 O6 C20 H17C . . . . -66.5 no
    C20 O6 C16 C15 . . . . 104.0(3) no
    C20 O6 C16 C17 . . . . -78.1(3) no
    C17 O7 C21 H18A . . . . 65.0 no
    C17 O7 C21 H19B . . . . -55.0 no
    C17 O7 C21 H20C . . . . -175.0 no
    C21 O7 C17 C16 . . . . 171.11(19) no
    C21 O7 C17 C18 . . . . -9.9(4) no
    N2 N1 C11 C2 . . . . -176.26(17) no
    N2 N1 C11 H8 . . . . 3.7 no
    C11 N1 N2 C12 . . . . -174.65(18) no
    C11 N1 N2 H9 . . . . 5.4 no
    N1 N2 C12 O4 . . . . 3.1(4) no
    N1 N2 C12 C13 . . . . -177.47(16) no
    H9 N2 C12 O4 . . . . -176.9 no
    H9 N2 C12 C13 . . . . 2.5 no
    O1 C1 C2 C3 . . . . 0.2(4) no
    O1 C1 C2 C11 . . . . 177.52(19) no
    H1 C1 C2 C3 . . . . -179.8 no
    H1 C1 C2 C11 . . . . -2.5 no
    C1 C2 C3 O2 . . . . 179.9(2) no
    C1 C2 C3 C8 . . . . 0.3(3) no
    C1 C2 C11 N1 . . . . 16.5(4) no
    C1 C2 C11 H8 . . . . -163.5 no
    C3 C2 C11 N1 . . . . -166.10(19) no
    C3 C2 C11 H8 . . . . 13.9 no
    C11 C2 C3 O2 . . . . 2.6(4) no
    C11 C2 C3 C8 . . . . -177.11(18) no
    O2 C3 C8 C4 . . . . -0.1(4) no
    O2 C3 C8 C9 . . . . -179.6(2) no
    C2 C3 C8 C4 . . . . 179.60(18) no
    C2 C3 C8 C9 . . . . 0.1(3) no
    C5 C4 C8 C3 . . . . -179.71(19) no
    C5 C4 C8 C9 . . . . -0.2(4) no
    C8 C4 C5 O3 . . . . -179.8(2) no
    C8 C4 C5 C6 . . . . 0.9(4) no
    H2 C4 C5 O3 . . . . 0.2 no
    H2 C4 C5 C6 . . . . -179.1 no
    H2 C4 C8 C3 . . . . 0.3 no
    H2 C4 C8 C9 . . . . 179.8 no
    O3 C5 C6 C7 . . . . 179.66(19) no
    O3 C5 C6 H3 . . . . -0.3 no
    C4 C5 C6 C7 . . . . -0.9(4) no
    C4 C5 C6 H3 . . . . 179.0 no
    C5 C6 C7 C9 . . . . 0.2(4) no
    C5 C6 C7 H4 . . . . -179.8 no
    H3 C6 C7 C9 . . . . -179.8 no
    H3 C6 C7 H4 . . . . 0.2 no
    C6 C7 C9 O1 . . . . -179.5(2) no
    C6 C7 C9 C8 . . . . 0.5(4) no
    H4 C7 C9 O1 . . . . 0.5 no
    H4 C7 C9 C8 . . . . -179.5 no
    C3 C8 C9 O1 . . . . -1.0(4) no
    C3 C8 C9 C7 . . . . 179.00(18) no
    C4 C8 C9 O1 . . . . 179.5(2) no
    C4 C8 C9 C7 . . . . -0.5(4) no
    O4 C12 C13 C14 . . . . -145.3(2) no
    O4 C12 C13 C18 . . . . 34.3(3) no
    N2 C12 C13 C14 . . . . 35.3(3) no
    N2 C12 C13 C18 . . . . -145.18(19) no
    C12 C13 C14 C15 . . . . -178.41(18) no
    C12 C13 C14 H10 . . . . 1.6 no
    C12 C13 C18 C17 . . . . 177.47(17) no
    C12 C13 C18 H11 . . . . -2.5 no
    C14 C13 C18 C17 . . . . -3.0(4) no
    C14 C13 C18 H11 . . . . 177.0 no
    C18 C13 C14 C15 . . . . 2.1(4) no
    C18 C13 C14 H10 . . . . -177.9 no
    C13 C14 C15 O5 . . . . -178.63(19) no
    C13 C14 C15 C16 . . . . 1.6(3) no
    H10 C14 C15 O5 . . . . 1.4 no
    H10 C14 C15 C16 . . . . -178.4 no
    O5 C15 C16 O6 . . . . -6.1(3) no
    O5 C15 C16 C17 . . . . 175.94(17) no
    C14 C15 C16 O6 . . . . 173.72(19) no
    C14 C15 C16 C17 . . . . -4.2(4) no
    O6 C16 C17 O7 . . . . 4.5(3) no
    O6 C16 C17 C18 . . . . -174.60(18) no
    C15 C16 C17 O7 . . . . -177.63(19) no
    C15 C16 C17 C18 . . . . 3.3(4) no
    O7 C17 C18 C13 . . . . -178.71(19) no
    O7 C17 C18 H11 . . . . 1.3 no
    C16 C17 C18 C13 . . . . 0.3(4) no
    C16 C17 C18 H11 . . . . -179.7 no
loop_
    _geom_hbond_atom_site_label_D
    _geom_hbond_atom_site_label_H
    _geom_hbond_atom_site_label_A
    _geom_hbond_site_symmetry_D
    _geom_hbond_site_symmetry_H
    _geom_hbond_site_symmetry_A
    _geom_hbond_distance_DH
    _geom_hbond_distance_HA
    _geom_hbond_distance_DA
    _geom_hbond_angle_DHA
    _geom_hbond_publ_flag
    O8 H21 O2 . . 1_565 0.911 1.930 2.829(4) 168.3 yes
    O8 H22 O4 . . . 0.832 2.270 3.036(3) 153.3 yes
    N2 H9 O6 . . 2_556 0.880 2.275 3.062(3) 148.8 yes
    C1 H1 O8 . . . 0.95 2.302 3.214(4) 160.5 yes
    C4 H2 O8 1_565 1_565 . 0.95 2.602 3.489(4) 155.4 yes
_iucr_refine_instructions_details
;
TITL (E)-3,4,5-trimethoxy-N'-((6-methoxy-4-oxo-4H-chromen-3-yl)methylene)benzohy
CELL  0.71069 7.78240 9.01500 14.99080 103.171 96.507 95.516
ZERR  2 0.00280 0.00490 0.00560 0.042 0.030 0.040
LATT 1
SFAC C H N O
UNIT 42 40 4 14
SHEL 99999.000000 0.000000
L.S. 20
FMAP 2
PLAN -25
WPDB -2
HTAB
BOND $H
CONF
LIST 4
TEMP -173.0
ACTA
SIZE 0.300 0.200 0.180
WGHT    0.164500    0.345100
FVAR       0.90173
O1    4    0.796185    0.251629    1.034686    11.00000    0.02116    0.01301 =
         0.01373    0.00185   -0.00350   -0.00273
O2    4    0.580379   -0.174354    0.881025    11.00000    0.02208    0.01371 =
         0.01711   -0.00006   -0.00511   -0.00232
O3    4    0.988280   -0.236158    1.169006    11.00000    0.02328    0.01602 =
         0.01389    0.00305   -0.00025    0.00052
O4    4    0.433845    0.408067    0.684926    11.00000    0.02153    0.01834 =
         0.02128    0.00596   -0.00588   -0.00933
O5    4   -0.278651    0.089133    0.520408    11.00000    0.01221    0.02633 =
         0.01385    0.00412   -0.00019   -0.00625
O6    4   -0.214448    0.165646    0.365348    11.00000    0.01931    0.01551 =
         0.01092   -0.00155   -0.00343   -0.00316
O7    4    0.085219    0.333152    0.356852    11.00000    0.02426    0.02390 =
         0.01025    0.00485   -0.00192   -0.01079
O8    4    0.669899    0.525476    0.868474    11.00000    0.04494    0.01441 =
         0.02387    0.00001   -0.01216   -0.00125
H21   2    0.625613    0.615790    0.869628    11.00000    0.02436
H22   2    0.606878    0.465326    0.823733    11.00000    0.05131
N1    3    0.469564    0.198498    0.785066    11.00000    0.01330    0.01698 =
         0.00977    0.00116    0.00087   -0.00192
N2    3    0.339037    0.177350    0.711393    11.00000    0.01353    0.01275 =
         0.01134    0.00126   -0.00142   -0.00446
AFIX  43
H9    2    0.264695    0.092762    0.694362    11.00000   -1.20000
AFIX   0
C1    1    0.684328    0.233074    0.956784    11.00000    0.01697    0.01514 =
         0.01296    0.00401   -0.00102   -0.00067
AFIX  43
H1    2    0.655913    0.322519    0.937964    11.00000   -1.20000
AFIX   0
C2    1    0.609312    0.094567    0.903241    11.00000    0.01261    0.01497 =
         0.00954    0.00234    0.00125   -0.00202
C3    1    0.646878   -0.046351    0.928405    11.00000    0.01267    0.01414 =
         0.01026    0.00068    0.00144   -0.00101
C4    1    0.816950   -0.150430    1.048127    11.00000    0.01523    0.01401 =
         0.01139    0.00034    0.00342   -0.00057
AFIX  43
H2    2    0.771305   -0.252185    1.015211    11.00000   -1.20000
AFIX   0
C5    1    0.931021   -0.124957    1.129331    11.00000    0.01464    0.01768 =
         0.01199    0.00400    0.00602    0.00255
C6    1    0.996152    0.026828    1.178453    11.00000    0.01652    0.02065 =
         0.00861    0.00162   -0.00221   -0.00107
AFIX  43
H3    2    1.073114    0.043710    1.234705    11.00000   -1.20000
AFIX   0
C7    1    0.950405    0.149530    1.146482    11.00000    0.02043    0.01529 =
         0.01048   -0.00200   -0.00067   -0.00336
AFIX  43
H4    2    0.995230    0.251214    1.179885    11.00000   -1.20000
AFIX   0
C8    1    0.768968   -0.024513    1.014602    11.00000    0.01163    0.01485 =
         0.00864    0.00141    0.00189   -0.00078
C9    1    0.836148    0.123414    1.063519    11.00000    0.01645    0.01232 =
         0.01173    0.00312    0.00315    0.00011
C10   1    0.913846   -0.391541    1.126239    11.00000    0.03055    0.01438 =
         0.02222    0.00506   -0.00125    0.00131
AFIX 137
H5A   2    0.930980   -0.416304    1.060981    11.00000   -1.20000
H6B   2    0.788823   -0.403012    1.130698    11.00000   -1.20000
H7C   2    0.970904   -0.461420    1.157832    11.00000   -1.20000
AFIX   0
C11   1    0.482926    0.083889    0.821084    11.00000    0.01286    0.01495 =
         0.00944   -0.00013    0.00244   -0.00088
AFIX  43
H8    2    0.409650   -0.009882    0.794134    11.00000   -1.20000
AFIX   0
C12   1    0.328687    0.291291    0.665819    11.00000    0.01280    0.01383 =
         0.01115    0.00075    0.00055   -0.00144
C13   1    0.178792    0.263123    0.589069    11.00000    0.01592    0.00945 =
         0.01073   -0.00134   -0.00069   -0.00081
C14   1    0.018447    0.186420    0.596056    11.00000    0.01619    0.01346 =
         0.01120    0.00069    0.00314    0.00077
AFIX  43
H10   2    0.000670    0.152958    0.650370    11.00000   -1.20000
AFIX   0
C15   1   -0.115406    0.159646    0.521970    11.00000    0.01305    0.01133 =
         0.01358   -0.00177    0.00233   -0.00195
C16   1   -0.086172    0.206328    0.441250    11.00000    0.01493    0.01208 =
         0.01151   -0.00243   -0.00231   -0.00051
C17   1    0.073339    0.288644    0.437267    11.00000    0.02134    0.01447 =
         0.00907    0.00021    0.00135   -0.00088
C18   1    0.206722    0.317647    0.511605    11.00000    0.01607    0.01499 =
         0.01274    0.00079    0.00003   -0.00346
AFIX  43
H11   2    0.315217    0.373871    0.509416    11.00000   -1.20000
AFIX   0
C19   1   -0.318589    0.051420    0.604319    11.00000    0.01418    0.02758 =
         0.01551    0.00514    0.00491   -0.00348
AFIX 137
H12A  2   -0.244938   -0.024472    0.618991    11.00000   -1.20000
H13B  2   -0.441517    0.008631    0.596335    11.00000   -1.20000
H14C  2   -0.296598    0.144336    0.654958    11.00000   -1.20000
AFIX   0
C20   1   -0.309002    0.290492    0.352350    11.00000    0.03205    0.02586 =
         0.02344   -0.00437   -0.01083    0.00724
AFIX 137
H15A  2   -0.388405    0.258312    0.293915    11.00000   -1.20000
H16B  2   -0.226636    0.378798    0.350617    11.00000   -1.20000
H17C  2   -0.376326    0.319345    0.403670    11.00000   -1.20000
AFIX   0
C21   1    0.235272    0.436326    0.354333    11.00000    0.02402    0.03154 =
         0.01713    0.00956   -0.00103   -0.01191
AFIX 137
H18A  2    0.340057    0.385158    0.360307    11.00000   -1.20000
H19B  2    0.244756    0.527695    0.405535    11.00000   -1.20000
H20C  2    0.223773    0.466790    0.295432    11.00000   -1.20000
HKLF 4
REM  (E)-3,4,5-trimethoxy-N'-((6-methoxy-4-oxo-4H-chromen-3-yl)methylene)benzohy
REM R1 =  0.0764 for   3518 Fo > 4sig(Fo)  and  0.0991 for all   4621 data
REM    292 parameters refined using      0 restraints
END
WGHT      0.1645      0.3448
REM Highest difference peak  0.645,  deepest hole -0.570,  1-sigma level  0.118
Q1    1   0.5514  0.0925  0.8643  11.00000  0.05    0.65
Q2    1  -0.1012  0.1814  0.4812  11.00000  0.05    0.61
Q3    1   0.2440  0.2741  0.6281  11.00000  0.05    0.58
Q4    1   0.7203 -0.0276  0.9755  11.00000  0.05    0.58
Q5    1   0.3060  0.2704  0.7183  11.00000  0.05    0.57
Q6    1   0.4443  0.1637  0.8260  11.00000  0.05    0.54
Q7    1   0.8847 -0.1406  1.0840  11.00000  0.05    0.53
Q8    1  -0.1491  0.1873  0.3978  11.00000  0.05    0.52
Q9    1   0.9040  0.1363  1.1025  11.00000  0.05    0.51
Q10   1   0.2045  0.2938  0.5595  11.00000  0.05    0.50
Q11   1  -0.0439  0.1828  0.5557  11.00000  0.05    0.49
Q12   1   0.1354  0.3031  0.4756  11.00000  0.05    0.48
Q13   1   0.6664 -0.1747  0.9204  11.00000  0.05    0.47
Q14   1   0.8082  0.2007  1.0632  11.00000  0.05    0.47
Q15   1  -0.2507  0.2366  0.3659  11.00000  0.05    0.47
Q16   1   0.5067  0.1073  0.7811  11.00000  0.05    0.46
Q17   1   0.8325  0.1811  1.0373  11.00000  0.05    0.45
Q18   1   0.5240 -0.0936  0.8792  11.00000  0.05    0.45
Q19   1   0.5672  0.1923  0.9037  11.00000  0.05    0.45
Q20   1  -0.2901  0.3309  0.2551  11.00000  0.05    0.45
Q21   1   0.4736  0.3238  0.6839  11.00000  0.05    0.44
Q22   1  -0.0457  0.1496  0.4421  11.00000  0.05    0.44
Q23   1  -0.2441 -0.0172  0.5066  11.00000  0.05    0.43
Q24   1   0.6381  0.3216  0.9610  11.00000  0.05    0.43
Q25   1   0.7205  0.4386  0.8673  11.00000  0.05    0.42
;
