# Supplementary material for: (E)-3,4,5-Trimeth­oxy-N′-[(6-meth­oxy-4-oxo-4H-chromen-3-yl)methyl­idene]benzohydrazide monohydrate
Source: Acta Crystallogr Sect E Struct Rep Online. 2014 Jul 2;70(Pt 8):o832. doi: 10.1107/S1600536814014937 (PMC4158489; doi:10.1107/S1600536814014937)
Supplement: Supplementary file 2 [file e-70-0o832-Isup2.hkl]

# 
# h,k,l, Fc-squared, Fo-squared, sigma(Fo-squared) and status flag 
# 
data_I
_shelx_title ' (E)-3,4,5-trimethoxy-N'-((6-methoxy-4-oxo-4H-chromen-3-yl)' 
_shelx_refln_list_code          4 
_shelx_F_calc_maximum      172.70 
_exptl_crystal_F_000       432.00 
_reflns_d_resolution_high  0.7696 
 
loop_ 
 _symmetry_equiv_pos_as_xyz 
 'x, y, z' 
 '-x, -y, -z' 
 
_cell_length_a     7.7824 
_cell_length_b     9.0150 
_cell_length_c    14.9908 
_cell_angle_alpha 103.171 
_cell_angle_beta   96.507 
_cell_angle_gamma  95.516 
 
_shelx_F_squared_multiplier     1.000 
 
loop_ 
 _refln_index_h 
 _refln_index_k 
 _refln_index_l 
 _refln_F_squared_calc 
 _refln_F_squared_meas 
 _refln_F_squared_sigma 
 _refln_observed_status 
   1   0   0     1056.00      548.11    399.69 o 
   2   0   0      297.82      239.51     72.14 o 
   3   0   0      981.29      600.79    487.04 o 
   4   0   0      148.23      140.30     34.66 o 
   5   0   0       39.52       38.83     22.00 o 
   6   0   0       37.11       37.99      9.87 o 
   7   0   0      218.38      194.60     50.50 o 
   8   0   0      232.41      224.32     85.52 o 
   9   0   0      147.01      131.51     25.60 o 
 -10   1   0        0.07        9.72      7.54 o 
  -9   1   0        1.23       -0.34      5.98 o 
  -8   1   0        0.05        1.37      3.76 o 
  -7   1   0      148.92       93.36      5.61 o 
  -6   1   0      202.49      148.17      6.24 o 
  -5   1   0      336.10      266.77    153.70 o 
  -4   1   0       63.84       45.29     16.63 o 
  -3   1   0     2280.62     1110.57    927.28 o 
  -2   1   0        7.82        5.54      1.65 o 
  -1   1   0      180.54      139.27      2.55 o 
   1   1   0       14.02       11.19      1.09 o 
   2   1   0      106.59      112.22      5.09 o 
   3   1   0     1244.86     1460.61     12.00 o 
   4   1   0      252.08      320.55      9.10 o 
   5   1   0       37.57       34.49      3.31 o 
   6   1   0       35.03       44.13      2.89 o 
   7   1   0       77.13       98.80      5.95 o 
   8   1   0      174.15      204.24      8.77 o 
   9   1   0       46.03       36.99      5.07 o 
 -10   2   0       73.35       71.06      6.53 o 
  -9   2   0       34.84       19.74      4.70 o 
  -8   2   0      198.09      123.09      7.32 o 
  -7   2   0      215.37      178.66      7.16 o 
  -6   2   0       37.28       30.27      2.72 o 
  -5   2   0      115.67      101.64     56.25 o 
  -4   2   0       92.72       77.59     33.65 o 
  -3   2   0       50.22       40.28     14.11 o 
  -2   2   0     1863.50     1752.31    352.83 o 
  -1   2   0     9673.27    10455.73    458.50 o 
   0   2   0     3493.75     4041.98     28.78 o 
   1   2   0      177.03      212.93     16.89 o 
   2   2   0      322.93      376.15      4.24 o 
   3   2   0      184.91      278.58      4.90 o 
   4   2   0      147.50      170.36     10.07 o 
   5   2   0        5.43       13.30      1.86 o 
   6   2   0       61.32       68.12      4.81 o 
   7   2   0       16.96       17.84      2.91 o 
   8   2   0      195.19      213.87      8.95 o 
   9   2   0      141.43      194.62     10.08 o 
  -9   3   0        1.24       -0.63      6.38 o 
  -8   3   0      188.78      114.03      7.06 o 
  -7   3   0       48.03       32.48      3.19 o 
  -6   3   0        6.32        6.52      2.21 o 
  -5   3   0        1.12        2.89      1.75 o 
  -4   3   0        7.33        1.36      2.07 o 
  -3   3   0       96.82      103.57     32.15 o 
  -2   3   0      123.31      162.28     14.23 o 
  -1   3   0      218.59      242.53      3.47 o 
   0   3   0     1555.59     1910.45     27.08 o 
   1   3   0      120.90      107.98      4.69 o 
   2   3   0       60.91      107.78      2.93 o 
   3   3   0        8.59       10.07      1.47 o 
   4   3   0       12.27       22.35      1.83 o 
   5   3   0      182.30      212.70      7.08 o 
   6   3   0       28.68       31.25      3.06 o 
   7   3   0        0.01       -2.42      3.94 o 
   8   3   0      278.33      293.99     10.67 o 
   9   3   0       36.22       17.46      5.36 o 
  -9   4   0       90.18       94.82      6.38 o 
  -8   4   0      168.29      144.48      8.74 o 
  -7   4   0       46.68       39.44      3.27 o 
  -6   4   0      762.35      331.16      9.24 o 
  -5   4   0       30.58       17.72      2.45 o 
  -4   4   0      418.37      483.23     86.25 o 
  -3   4   0      385.66      381.38     32.68 o 
  -2   4   0     1229.00     1416.61     12.97 o 
  -1   4   0       40.28       40.49      2.27 o 
   0   4   0        0.06        1.94      1.58 o 
   1   4   0       73.06       81.82      2.82 o 
   2   4   0     3155.97     3871.59     31.79 o 
   3   4   0      406.96      480.17     11.89 o 
   4   4   0       41.77       52.76      4.02 o 
   5   4   0       77.79       99.38      5.67 o 
   6   4   0       73.53       72.38      5.28 o 
   7   4   0       32.51       40.33      3.74 o 
   8   4   0      261.20      260.20     11.44 o 
  -9   5   0      695.86      773.54     18.10 o 
  -8   5   0       16.29       20.45      4.18 o 
  -7   5   0        5.07        6.09      2.64 o 
  -6   5   0        2.95        0.70      3.63 o 
  -5   5   0      161.48      133.31      6.01 o 
  -4   5   0       13.06       19.56     10.10 o 
  -3   5   0       56.82       53.83      2.79 o 
  -2   5   0     1069.18     1209.55      9.45 o 
  -1   5   0        2.34        9.33      1.52 o 
   0   5   0       50.34       54.56      2.59 o 
   1   5   0        0.00       -0.18      2.05 o 
   2   5   0      256.56      279.10      7.33 o 
   3   5   0        3.15        9.74      2.12 o 
   4   5   0      148.53      145.74      6.22 o 
   5   5   0      110.11      141.80      6.46 o 
   6   5   0       83.60       83.65      6.15 o 
   7   5   0       65.30       67.37      6.37 o 
   8   5   0       29.59       33.65      5.41 o 
  -9   6   0      363.37      461.59     15.09 o 
  -8   6   0       22.10       23.01      4.40 o 
  -7   6   0       51.15       54.19      4.01 o 
  -6   6   0       18.21       24.54      3.00 o 
  -5   6   0       26.45       25.17      2.93 o 
  -4   6   0      310.13      315.14      8.40 o 
  -3   6   0       27.88       27.92      3.32 o 
  -2   6   0       27.64       38.24      3.59 o 
  -1   6   0       81.96       91.20      3.59 o 
   0   6   0       19.01       16.79      1.66 o 
   1   6   0      152.89      175.73     12.65 o 
   2   6   0       91.63      118.84      5.49 o 
   3   6   0       24.51       25.59      2.79 o 
   4   6   0        7.96        0.47      2.71 o 
   5   6   0        2.72        1.96      2.74 o 
   6   6   0        0.38       -1.48      4.01 o 
   7   6   0       26.19       26.86      5.19 o 
  -8   7   0       92.84      114.12      9.78 o 
  -7   7   0        0.55       -0.97      5.41 o 
  -6   7   0        6.41        6.92      3.01 o 
  -5   7   0       13.69       15.23      2.98 o 
  -4   7   0       30.78       30.27      3.04 o 
  -3   7   0      235.47      264.75      8.90 o 
  -2   7   0      595.68      712.18     12.59 o 
  -1   7   0      971.29     1151.42     15.56 o 
   0   7   0      101.77      121.86      5.79 o 
   1   7   0       69.45       63.63      4.71 o 
   2   7   0       23.86       29.61      2.78 o 
   3   7   0       10.98       15.09      2.88 o 
   4   7   0        0.78        1.83      4.16 o 
   5   7   0      261.81      265.79      9.62 o 
   6   7   0      100.30      109.09      8.68 o 
   7   7   0       15.19       20.60      4.89 o 
  -7   8   0        1.61        2.66      6.17 o 
  -6   8   0       25.35       19.48      3.84 o 
  -5   8   0       19.65       30.84      3.16 o 
  -4   8   0       12.25       15.57      3.55 o 
  -3   8   0        2.94        9.30      3.22 o 
  -2   8   0       98.33      114.88      6.76 o 
  -1   8   0      563.25      659.14     13.04 o 
   0   8   0       56.91       78.56      5.51 o 
   1   8   0       17.94       11.36      2.90 o 
   2   8   0       39.47       23.93      4.21 o 
   3   8   0       75.15       80.70      6.64 o 
   4   8   0       10.56        6.33      4.56 o 
   5   8   0       60.51       41.22      5.67 o 
   6   8   0        1.28       -1.13      7.27 o 
  -7   9   0       25.01       27.28      5.50 o 
  -6   9   0        0.89        2.10      6.62 o 
  -5   9   0       18.75       23.96      3.60 o 
  -4   9   0      159.28      200.70      9.16 o 
  -3   9   0       70.86       87.58      7.08 o 
  -2   9   0        9.15       13.63      3.37 o 
  -1   9   0       19.62       30.17      3.92 o 
   0   9   0      146.80      173.63      8.41 o 
   1   9   0       29.64       30.84      4.19 o 
   2   9   0        8.58       14.29      3.32 o 
   3   9   0        9.23        6.63      4.91 o 
   4   9   0        0.11        7.88      6.49 o 
   5   9   0       26.50       19.49      5.37 o 
  -5  10   0        0.10       -1.46      6.49 o 
  -4  10   0       10.45       16.36      4.38 o 
  -3  10   0       19.28       19.71      4.08 o 
  -2  10   0      261.42      338.81     11.30 o 
  -1  10   0       93.29       89.57      6.59 o 
   0  10   0        0.02       -4.83      4.83 o 
   1  10   0       75.78       58.36      4.59 o 
   2  10   0        3.66       10.08      6.79 o 
   3  10   0       76.53       77.55      6.05 o 
  -3  11   0        2.87       11.65      3.98 o 
  -2  11   0        0.14        8.06      3.70 o 
  -1  11   0        2.19       -5.94      5.94 o 
   0  11   0        0.00        2.88      5.39 o 
   1  11   0      176.83      165.46     10.17 o 
  -1 -11   1      142.35      162.89      9.48 o 
   0 -11   1       89.93       45.06      4.89 o 
   1 -11   1        6.43       -5.62      5.78 o 
   2 -11   1        0.17        7.38      5.50 o 
   3 -11   1       62.57       65.80      5.84 o 
   4 -11   1       22.10       36.34      5.29 o 
  -3 -10   1      117.61      118.03      9.85 o 
  -2 -10   1       42.47       56.72      5.24 o 
  -1 -10   1        3.50       -1.27      5.01 o 
   0 -10   1       51.74       36.71      3.96 o 
   1 -10   1       18.16       28.26      3.59 o 
   2 -10   1        0.01       -4.27      4.27 o 
   3 -10   1        2.33        6.33      4.34 o 
   4 -10   1        6.10       -4.96      6.46 o 
   5 -10   1        1.80        3.82      6.05 o 
   6 -10   1        0.84        6.36      7.27 o 
  -5  -9   1        0.60       -4.76      6.84 o 
  -4  -9   1        4.66       10.01      6.79 o 
  -3  -9   1        0.03       -4.76      4.76 o 
  -2  -9   1       64.78       74.93      6.38 o 
  -1  -9   1        0.86        5.78      4.93 o 
   0  -9   1      328.68      251.23      9.57 o 
   1  -9   1      168.03      194.94      8.72 o 
   2  -9   1        1.37        1.64      4.24 o 
   3  -9   1       95.66      118.29      7.19 o 
   4  -9   1        7.26       12.40      3.10 o 
   5  -9   1        2.60        0.64      4.80 o 
   6  -9   1      271.79      373.40     12.78 o 
   7  -9   1        3.07       -7.56      7.56 o 
  -6  -8   1       31.17       20.16      5.55 o 
  -5  -8   1       89.69       79.26      6.44 o 
  -4  -8   1      532.84      509.64     13.01 o 
  -3  -8   1        0.01       -2.95      4.77 o 
  -2  -8   1      118.05      128.36      7.29 o 
  -1  -8   1       48.50       60.75      5.18 o 
   0  -8   1      810.22      788.21     14.01 o 
   1  -8   1      709.98      739.07     13.71 o 
   2  -8   1      108.41      125.31      6.68 o 
   3  -8   1       28.48       39.91      3.76 o 
   4  -8   1       61.19       62.56      4.71 o 
   5  -8   1       19.76       21.69      3.22 o 
   6  -8   1       93.84      106.50      7.56 o 
   7  -8   1      129.88      183.09     10.50 o 
   8  -8   1        4.18        6.40      7.38 o 
  -7  -7   1       15.61       28.03      5.13 o 
  -6  -7   1      273.98      254.97     10.24 o 
  -5  -7   1      415.86      394.15     11.62 o 
  -4  -7   1      112.34      120.15      6.75 o 
  -3  -7   1        0.15       -0.01      3.39 o 
  -2  -7   1      421.49      434.73     10.18 o 
  -1  -7   1      210.16      235.46      7.50 o 
   0  -7   1      341.71      324.18      8.57 o 
   1  -7   1     2088.93     2163.29     29.22 o 
   2  -7   1       12.68        3.12      4.62 o 
   3  -7   1        8.91        8.51      3.07 o 
   4  -7   1       13.05       15.08      2.55 o 
   5  -7   1       95.39      112.41      6.42 o 
   6  -7   1       41.33       41.42      3.95 o 
   7  -7   1       55.64       58.15      4.64 o 
   8  -7   1       10.34       14.08      5.28 o 
  -7  -6   1       90.67       91.19      8.22 o 
  -6  -6   1      337.93      339.46     10.74 o 
  -5  -6   1       48.87       45.29      3.66 o 
  -4  -6   1       19.05       18.63      2.88 o 
  -3  -6   1      105.65      113.12      5.51 o 
  -2  -6   1      101.06      135.05      5.67 o 
  -1  -6   1      518.73      647.10     24.76 o 
   0  -6   1      504.87      399.24     30.87 o 
   1  -6   1        6.96        7.21      1.63 o 
   2  -6   1        5.82        2.92      2.03 o 
   3  -6   1       24.08       29.76      3.32 o 
   4  -6   1        8.70        9.06      2.34 o 
   5  -6   1        0.45       -0.23      3.21 o 
   6  -6   1       57.40       56.03      5.34 o 
   7  -6   1       24.57       31.02      3.54 o 
   8  -6   1       90.85      104.39      8.33 o 
   9  -6   1       27.08       28.85      6.14 o 
  -8  -5   1       11.16        9.25      4.40 o 
  -7  -5   1       10.52       17.53      3.32 o 
  -6  -5   1        0.07       -3.90      3.90 o 
  -5  -5   1      160.06      154.74      6.97 o 
  -4  -5   1      202.30      198.79      7.24 o 
  -3  -5   1       19.80       27.49      1.95 o 
  -2  -5   1       43.16       49.67      2.75 o 
  -1  -5   1        1.00       -0.95      1.91 o 
   0  -5   1        0.12       -0.71      4.48 o 
   1  -5   1        0.00       -0.65      2.01 o 
   2  -5   1     1098.75     1277.77      9.60 o 
   3  -5   1      684.21      696.51     26.33 o 
   4  -5   1      559.07      552.64     51.79 o 
   5  -5   1        5.92        5.51      2.16 o 
   6  -5   1        0.07        1.62      3.39 o 
   7  -5   1        4.18        7.70      2.77 o 
   8  -5   1       18.76       26.20      4.29 o 
   9  -5   1      194.37      211.58     11.72 o 
  -8  -4   1        2.74        2.96      3.23 o 
  -7  -4   1       18.03       19.67      3.09 o 
  -6  -4   1      119.07      149.82      6.85 o 
  -5  -4   1        0.38        0.82      3.25 o 
  -4  -4   1       26.22       23.85      2.49 o 
  -3  -4   1     1737.22     2378.43     29.92 o 
  -2  -4   1     1079.61     1403.31     13.47 o 
  -1  -4   1      518.13      650.05     31.64 o 
   0  -4   1      443.43      231.07     77.27 o 
   1  -4   1      198.88      197.56     21.76 o 
   2  -4   1      567.46      617.32     25.69 o 
   3  -4   1        6.58        5.37      3.06 o 
   4  -4   1      569.94      599.74    101.44 o 
   5  -4   1       22.42       13.22      2.31 o 
   6  -4   1        0.41       -2.56      3.36 o 
   7  -4   1       89.24       93.32      5.79 o 
   8  -4   1      317.37      344.69     11.65 o 
   9  -4   1      729.87      957.71     20.11 o 
  -9  -3   1      454.03      505.65     15.40 o 
  -8  -3   1      480.21      529.18     13.48 o 
  -7  -3   1        4.93        9.94      2.75 o 
  -6  -3   1      298.12      334.51      9.16 o 
  -5  -3   1      342.93      357.52      8.74 o 
  -4  -3   1      172.50      221.44      4.68 o 
  -3  -3   1     1496.83     2032.57     28.10 o 
  -2  -3   1       75.35       71.13      2.53 o 
  -1  -3   1       11.35       20.49      1.26 o 
   0  -3   1      804.36      398.39    124.59 o 
   1  -3   1     4228.39     4006.04     85.31 o 
   2  -3   1      868.03      902.93     98.58 o 
   3  -3   1      199.50      171.88     47.26 o 
   4  -3   1      565.62      590.91    187.44 o 
   5  -3   1        2.94        4.93      3.19 o 
   6  -3   1       37.83       20.29      2.79 o 
   7  -3   1       20.79       20.67      3.00 o 
   8  -3   1      438.92      337.07     10.56 o 
   9  -3   1       30.66       30.49      4.87 o 
  -9  -2   1      215.27      236.12     11.49 o 
  -8  -2   1        9.08       15.55      3.19 o 
  -7  -2   1       88.64      103.63      6.21 o 
  -6  -2   1        3.02        3.70      3.19 o 
  -5  -2   1       75.68       64.87      4.73 o 
  -4  -2   1       13.34       21.52      1.59 o 
  -3  -2   1      318.71      435.55      5.11 o 
  -2  -2   1      224.67      274.02      3.65 o 
  -1  -2   1      810.88      886.35      7.47 o 
   0  -2   1      144.81      126.60      2.94 o 
   1  -2   1      790.65      809.58     71.66 o 
   2  -2   1     1264.74     1067.44    263.12 o 
   3  -2   1       28.29       18.68      9.11 o 
   4  -2   1     1180.59      853.83    432.54 o 
   5  -2   1      995.47      938.89    442.52 o 
   6  -2   1      317.44      251.24      7.56 o 
   7  -2   1      412.33      365.10      9.99 o 
   8  -2   1       29.75       21.46      3.39 o 
   9  -2   1       17.27       14.56      4.37 o 
  -9  -1   1      139.61      160.49      8.78 o 
  -8  -1   1       20.67       30.75      3.21 o 
  -7  -1   1       35.14       49.38      4.86 o 
  -6  -1   1      220.35      259.91      7.60 o 
  -5  -1   1      159.57      171.67      5.46 o 
  -4  -1   1      391.37      538.31     16.46 o 
  -3  -1   1      668.19      833.67      7.44 o 
  -2  -1   1      571.99      742.24     13.17 o 
  -1  -1   1      147.61      181.38      2.99 o 
   1  -1   1      397.08      201.39      3.09 o 
   2  -1   1        0.44        2.53      1.12 o 
   3  -1   1      903.59      610.20    363.02 o 
   4  -1   1        3.87        0.68      1.89 o 
   5  -1   1     1038.36      895.71    466.90 o 
   6  -1   1      715.46      571.61     10.91 o 
   7  -1   1      292.88      238.82      8.19 o 
   8  -1   1       60.89       51.07      3.73 o 
   9  -1   1        3.07        2.88      4.10 o 
 -10   0   1       10.05       15.42      5.60 o 
  -9   0   1       75.91       80.41     15.82 o 
  -8   0   1       38.51       34.53     10.98 o 
  -7   0   1      583.81      594.36    114.54 o 
  -6   0   1       76.68       78.58     24.26 o 
  -5   0   1      139.54      129.76     64.46 o 
  -4   0   1       22.57       23.65      3.49 o 
  -3   0   1       99.99       84.91     42.56 o 
  -2   0   1       14.80       12.34      1.74 o 
  -1   0   1     2300.77     2172.17    510.95 o 
   1   0   1        7.64        6.02      1.67 o 
   2   0   1     1540.94     1428.39    274.94 o 
   3   0   1       90.01       61.29     37.20 o 
   4   0   1      250.75      220.33     54.37 o 
   5   0   1     1247.90      839.03    562.88 o 
   6   0   1      216.71      227.43     65.45 o 
   7   0   1      284.22      309.26     57.95 o 
   8   0   1        8.66        7.52      5.04 o 
   9   0   1        1.79        2.66      2.85 o 
 -10   1   1        9.58       20.03      5.40 o 
  -9   1   1        2.46       -5.79      5.79 o 
  -8   1   1       49.02       31.26      3.53 o 
  -7   1   1      351.81      256.96      8.63 o 
  -6   1   1        4.97        3.20      2.98 o 
  -5   1   1      413.62      384.90    188.63 o 
  -4   1   1       26.97       26.84      8.20 o 
  -3   1   1      111.48       88.15     38.57 o 
  -2   1   1       22.97       19.15      4.36 o 
  -1   1   1     2266.70     2449.80     19.94 o 
   0   1   1     3460.80     3449.57     21.25 o 
   1   1   1        0.62        1.59      1.09 o 
   2   1   1     3366.50     4176.31     24.53 o 
   3   1   1      431.39      502.52      5.87 o 
   4   1   1       93.31       95.33      3.19 o 
   5   1   1      199.89      234.89      4.98 o 
   6   1   1     1189.69     1458.78     17.46 o 
   7   1   1      132.08      145.43      7.08 o 
   8   1   1       10.33       13.38      3.04 o 
   9   1   1       26.65       19.68      4.82 o 
 -10   2   1       12.52       13.39      6.14 o 
  -9   2   1       11.60        6.69      6.04 o 
  -8   2   1       48.72       37.24      3.28 o 
  -7   2   1       77.31       50.42      4.66 o 
  -6   2   1       88.53       53.09      4.77 o 
  -5   2   1      298.61      292.97    128.35 o 
  -4   2   1       17.21       20.34      4.03 o 
  -3   2   1        0.01       -2.31      2.31 o 
  -2   2   1        6.94        5.27      1.10 o 
  -1   2   1    11798.10    14517.58    364.79 o 
   0   2   1     2503.53     2428.83     95.55 o 
   1   2   1     5198.77     4870.52    837.61 o 
   2   2   1      141.92      137.50      2.94 o 
   3   2   1     1056.51     1262.17     27.23 o 
   4   2   1      215.97      260.26      4.86 o 
   5   2   1      575.63      716.05     11.65 o 
   6   2   1       26.43       29.87      2.88 o 
   7   2   1      732.39      831.88     15.14 o 
   8   2   1      548.78      595.42     14.09 o 
   9   2   1       15.86       21.99      5.12 o 
  -9   3   1        3.08       -4.50      6.21 o 
  -8   3   1        3.18        2.78      4.14 o 
  -7   3   1      145.58      117.73      6.32 o 
  -6   3   1      117.49       57.95      4.69 o 
  -5   3   1        7.62       14.11      6.56 o 
  -4   3   1      471.56      482.66    103.38 o 
  -3   3   1      366.99      368.25     79.02 o 
  -2   3   1     1395.84     1857.82     65.37 o 
  -1   3   1     1748.42     2152.36     59.13 o 
   0   3   1      470.84      450.31     36.99 o 
   1   3   1     2472.82     1399.30    866.45 o 
   2   3   1      558.34      694.84      6.44 o 
   3   3   1       30.68       19.31      1.59 o 
   4   3   1      342.25      383.84      6.05 o 
   5   3   1      104.55      123.00      5.76 o 
   6   3   1      676.56      768.19     13.66 o 
   7   3   1      270.44      298.68     10.07 o 
   8   3   1      610.09      750.19     16.18 o 
   9   3   1       35.87       30.38      5.60 o 
  -9   4   1      322.86      372.52     13.16 o 
  -8   4   1       66.29       67.14      5.12 o 
  -7   4   1       39.86       36.50      3.47 o 
  -6   4   1       61.72       41.52      3.00 o 
  -5   4   1       76.00       48.50      4.27 o 
  -4   4   1     1000.43     1211.12    165.53 o 
  -3   4   1      179.82      199.71      9.35 o 
  -2   4   1     3998.95     4914.01    152.63 o 
  -1   4   1      339.80      516.67     16.14 o 
   0   4   1        7.32        2.05      1.36 o 
   1   4   1      234.02      194.24    102.57 o 
   2   4   1      285.34      298.29      8.73 o 
   3   4   1      362.11      416.37      6.12 o 
   4   4   1       14.71       15.50      2.37 o 
   5   4   1        2.61        0.44      3.38 o 
   6   4   1        6.46        9.41      2.82 o 
   7   4   1      105.56      125.39      7.15 o 
   8   4   1       17.36        9.40      6.91 o 
  -9   5   1       39.44       47.80      5.58 o 
  -8   5   1       12.19        7.02      4.16 o 
  -7   5   1       47.32       44.38      3.70 o 
  -6   5   1       70.44       51.71      4.89 o 
  -5   5   1       67.89       63.83      4.69 o 
  -4   5   1      896.77     1138.74     14.50 o 
  -3   5   1      184.92      203.51     12.68 o 
  -2   5   1      231.45      327.09     17.21 o 
  -1   5   1      106.92      123.40      5.85 o 
   0   5   1      302.55      322.85      5.02 o 
   1   5   1      311.48      237.14    137.58 o 
   2   5   1       77.66       60.66      3.80 o 
   3   5   1       61.06       70.42      4.77 o 
   4   5   1       64.45       71.54      5.10 o 
   5   5   1       24.64       23.59      3.12 o 
   6   5   1        7.22        1.65      3.84 o 
   7   5   1        0.44       -1.91      4.60 o 
   8   5   1      145.55      168.93     10.23 o 
  -9   6   1       63.36       83.47      6.96 o 
  -8   6   1      113.73      135.98      8.39 o 
  -7   6   1       34.97       41.13      3.62 o 
  -6   6   1        0.01        1.29      3.78 o 
  -5   6   1        0.73       -1.55      3.70 o 
  -4   6   1        2.80        3.86      3.44 o 
  -3   6   1      452.45      589.56     11.25 o 
  -2   6   1       44.78       59.31      3.34 o 
  -1   6   1       47.65       68.86      6.89 o 
   0   6   1        4.99        6.23      1.79 o 
   1   6   1      640.65      665.16     11.27 o 
   2   6   1      128.75      150.13      6.04 o 
   3   6   1      239.03      229.47      7.71 o 
   4   6   1      236.86      231.69      8.24 o 
   5   6   1      112.35      116.74      7.02 o 
   6   6   1        0.59        1.51      4.16 o 
   7   6   1      173.29      179.29     10.08 o 
  -8   7   1       28.85       28.13      5.60 o 
  -7   7   1        2.12        3.15      5.40 o 
  -6   7   1        1.11       -0.31      4.06 o 
  -5   7   1       28.09       36.30      3.39 o 
  -4   7   1      291.27      324.84      9.43 o 
  -3   7   1       60.16       71.26      6.10 o 
  -2   7   1      136.25      162.53      7.16 o 
  -1   7   1       89.02      118.53      5.74 o 
   0   7   1      619.50      600.17     11.54 o 
   1   7   1        1.66        2.73      3.07 o 
   2   7   1       13.03       11.66      2.40 o 
   3   7   1        3.46        1.48      3.71 o 
   4   7   1      404.22      392.02     11.38 o 
   5   7   1        0.02       -1.82      4.38 o 
   6   7   1       47.46       41.54      5.47 o 
  -7   8   1       40.39       48.36      5.71 o 
  -6   8   1        3.50        2.52      5.17 o 
  -5   8   1      162.87      210.25      8.98 o 
  -4   8   1      140.10      181.84      8.23 o 
  -3   8   1       16.49       21.40      3.37 o 
  -2   8   1      501.18      596.32     13.04 o 
  -1   8   1      357.17      433.26     10.88 o 
   0   8   1      432.03      391.44     10.23 o 
   1   8   1       80.05       79.13      6.09 o 
   2   8   1       31.99       42.79      4.07 o 
   3   8   1       28.64       18.02      4.64 o 
   4   8   1        0.02        2.14      4.22 o 
   5   8   1        7.17        2.66      6.30 o 
  -7   9   1       11.73       16.68      5.36 o 
  -6   9   1       65.30      107.79      8.44 o 
  -5   9   1        7.03        6.85      3.51 o 
  -4   9   1        1.52        8.87      2.79 o 
  -3   9   1        0.45       -3.70      4.89 o 
  -2   9   1       97.21      114.23      7.35 o 
  -1   9   1      389.39      453.76     12.42 o 
   0   9   1       36.03       39.99      4.19 o 
   1   9   1        1.06        3.46      4.67 o 
   2   9   1       25.01       19.37      3.71 o 
   3   9   1        0.09        0.96      4.65 o 
   4   9   1       26.32       20.21      5.34 o 
  -5  10   1        6.01        1.46      7.43 o 
  -4  10   1       14.65       16.36      4.46 o 
  -3  10   1       35.82       46.76      4.12 o 
  -2  10   1       77.15      107.01      7.42 o 
  -1  10   1      239.91      281.78     10.72 o 
   0  10   1      121.77       99.99      7.43 o 
   1  10   1       26.21       27.30      3.84 o 
   2  10   1       50.66       51.54      5.49 o 
   3  10   1        4.52       15.18      4.89 o 
  -3  11   1       25.32       31.35      5.24 o 
  -2  11   1       38.14       46.04      5.05 o 
  -1  11   1       56.42       60.08      5.24 o 
   0  11   1       33.53       25.49      4.53 o 
  -2 -11   2        8.71        7.85      7.70 o 
  -1 -11   2       36.00       40.46      4.46 o 
   0 -11   2       11.69        2.42      5.62 o 
   1 -11   2        2.86        0.34      5.30 o 
   2 -11   2        0.36       -3.14      5.23 o 
   3 -11   2        6.72       14.99      4.64 o 
   4 -11   2       50.62       61.96      5.71 o 
  -4 -10   2       71.31       61.39      6.04 o 
  -3 -10   2       28.46       11.94      5.67 o 
  -2 -10   2       18.44       20.28      3.55 o 
  -1 -10   2       51.39       65.76      6.37 o 
   0 -10   2      235.44      110.33      7.87 o 
   1 -10   2       19.35       17.38      3.69 o 
   2 -10   2        5.39        8.54      3.11 o 
   3 -10   2       81.41      116.16      7.48 o 
   4 -10   2        0.08       -4.97      4.97 o 
   5 -10   2        0.36        1.39      4.45 o 
   6 -10   2       45.96       60.43      6.09 o 
  -5  -9   2       82.44       73.72      6.33 o 
  -4  -9   2       22.41       21.88      3.76 o 
  -3  -9   2        1.17       -0.60      4.75 o 
  -2  -9   2        9.44        5.73      6.17 o 
  -1  -9   2      390.79      426.17     11.77 o 
   0  -9   2       88.78       59.14      4.49 o 
   1  -9   2       48.18       55.05      4.53 o 
   2  -9   2      335.54      365.56     10.75 o 
   3  -9   2        0.43       -0.27      4.80 o 
   4  -9   2       75.60       75.16      6.08 o 
   5  -9   2        0.43        3.44      4.08 o 
   6  -9   2       10.83       15.48      4.81 o 
   7  -9   2        1.38       12.27      5.09 o 
  -6  -8   2        7.23        9.46      4.77 o 
  -5  -8   2       37.31       31.83      3.53 o 
  -4  -8   2       56.83       51.06      3.94 o 
  -3  -8   2       29.30       30.11      3.74 o 
  -2  -8   2       34.29       33.03      3.33 o 
  -1  -8   2      705.69      763.23     13.86 o 
   0  -8   2      496.04      452.62     10.83 o 
   1  -8   2       42.27       31.46      3.26 o 
   2  -8   2      215.45      225.59      8.68 o 
   3  -8   2        7.71        1.96      4.81 o 
   4  -8   2        3.77        8.46      3.27 o 
   5  -8   2      108.83      102.19      6.40 o 
   6  -8   2      301.49      241.85     10.22 o 
   7  -8   2       28.49       41.81      5.46 o 
  -7  -7   2        5.65        7.19      6.49 o 
  -6  -7   2       30.70       26.53      3.85 o 
  -5  -7   2       47.20       43.76      4.00 o 
  -4  -7   2        1.41        5.12      3.91 o 
  -3  -7   2      215.42      210.15      7.80 o 
  -2  -7   2       74.39       87.02      5.37 o 
  -1  -7   2      142.93      181.68      6.75 o 
   0  -7   2      266.42      249.66      7.61 o 
   1  -7   2      280.35      281.07      8.26 o 
   2  -7   2      930.61      970.10     14.43 o 
   3  -7   2       69.01       74.17      5.98 o 
   4  -7   2       26.17       15.61      3.01 o 
   5  -7   2       76.89       77.17      5.77 o 
   6  -7   2      522.56      584.42     13.53 o 
   7  -7   2       10.73       14.55      3.96 o 
   8  -7   2       90.34      140.90      9.79 o 
  -8  -6   2        4.13       -4.07      7.13 o 
  -7  -6   2       71.05       61.76      6.09 o 
  -6  -6   2       44.28       48.78      4.11 o 
  -5  -6   2      334.01      352.81     10.36 o 
  -4  -6   2        6.19       -0.23      3.54 o 
  -3  -6   2       57.50       55.04      4.33 o 
  -2  -6   2      154.17      201.35      6.60 o 
  -1  -6   2       65.50       68.56     29.85 o 
   0  -6   2        7.82        6.40      2.61 o 
   1  -6   2       78.34       74.98     20.69 o 
   2  -6   2      395.74      351.55      7.43 o 
   3  -6   2        0.29       -3.89      3.89 o 
   4  -6   2        2.56        1.56      3.16 o 
   5  -6   2        0.60        0.43      3.33 o 
   6  -6   2       41.90       41.25      3.68 o 
   7  -6   2       20.14       29.31      3.47 o 
   8  -6   2      149.60      168.07      9.19 o 
   9  -6   2       40.34       56.82      6.05 o 
  -8  -5   2        3.02       -3.11      6.31 o 
  -7  -5   2       31.94       33.59      3.54 o 
  -6  -5   2       33.95       29.66      3.26 o 
  -5  -5   2       68.82       48.98      3.59 o 
  -4  -5   2      454.97      476.76     10.13 o 
  -3  -5   2        0.01       -0.31      2.34 o 
  -2  -5   2       58.07       54.33      3.90 o 
  -1  -5   2      215.96      192.78     60.85 o 
   0  -5   2       66.89       42.63     19.10 o 
   1  -5   2        5.14       -1.07      4.28 o 
   2  -5   2     1045.53     1085.69     43.38 o 
   3  -5   2       15.04       16.07      3.22 o 
   4  -5   2        0.53       -4.35      4.35 o 
   5  -5   2      797.68      498.75     10.55 o 
   6  -5   2        1.94        1.86      2.47 o 
   7  -5   2      394.19      358.59     10.67 o 
   8  -5   2       54.87       70.90      5.12 o 
   9  -5   2      140.40      145.75     10.28 o 
  -9  -4   2       29.40       10.05      7.31 o 
  -8  -4   2       16.67       24.82      3.39 o 
  -7  -4   2       96.46       82.83      6.59 o 
  -6  -4   2        8.34        8.55      2.64 o 
  -5  -4   2       38.92       52.45      4.18 o 
  -4  -4   2     1408.98     1627.73     14.73 o 
  -3  -4   2      225.59      258.31      4.82 o 
  -2  -4   2      465.00      587.51      6.34 o 
  -1  -4   2       40.52       33.51     11.82 o 
   0  -4   2       10.73        7.81      2.78 o 
   1  -4   2        1.13        3.19      1.93 o 
   2  -4   2     2826.84     2617.71    116.30 o 
   3  -4   2      163.12      140.06     18.15 o 
   4  -4   2      198.83      178.32     38.70 o 
   5  -4   2      161.78       94.34      5.17 o 
   6  -4   2       60.01       24.70      3.09 o 
   7  -4   2      632.82      522.06     12.11 o 
   8  -4   2      180.30      182.63      9.36 o 
   9  -4   2      166.01      197.63     10.60 o 
  -9  -3   2      189.26      180.95     10.01 o 
  -8  -3   2       93.79       89.79      6.90 o 
  -7  -3   2        4.19        4.66      4.26 o 
  -6  -3   2        5.09        5.92      2.37 o 
  -5  -3   2        5.68        5.20      2.29 o 
  -4  -3   2        9.84        8.55      1.63 o 
  -3  -3   2      370.59      376.17      6.12 o 
  -2  -3   2        7.00       15.56      1.83 o 
  -1  -3   2     1386.39     1209.52    299.38 o 
   0  -3   2      210.11      103.84     31.08 o 
   1  -3   2      201.36      147.03      5.31 o 
   2  -3   2       42.77       38.07      2.65 o 
   3  -3   2     1516.95     1080.52    289.58 o 
   4  -3   2      308.00      262.79     80.96 o 
   5  -3   2       26.54       12.34      1.95 o 
   6  -3   2      319.19      142.57      6.41 o 
   7  -3   2        6.35        1.97      4.19 o 
   8  -3   2      265.17      184.76      8.46 o 
   9  -3   2        8.35       13.01      5.20 o 
  -9  -2   2       50.57       35.53      5.35 o 
  -8  -2   2       28.74       32.74      3.38 o 
  -7  -2   2        7.31       14.91      2.78 o 
  -6  -2   2       40.02       41.03      3.16 o 
  -5  -2   2      360.88      429.38      6.53 o 
  -4  -2   2      122.24      187.01      5.33 o 
  -3  -2   2     3374.55     4378.54     35.36 o 
  -2  -2   2      267.89      292.29      4.19 o 
  -1  -2   2       14.43       32.79     15.61 o 
   0  -2   2      143.28      105.88      2.84 o 
   1  -2   2      118.13       79.71     15.51 o 
   2  -2   2       15.18        7.98      1.11 o 
   3  -2   2      632.39      491.79    189.67 o 
   4  -2   2      257.58      240.43     87.53 o 
   5  -2   2      172.96      183.75     97.31 o 
   6  -2   2       35.65       29.96      2.71 o 
   7  -2   2      138.25      109.95      6.17 o 
   8  -2   2       80.87       44.82      3.94 o 
   9  -2   2       12.05        7.28      6.38 o 
  -9  -1   2       19.45       17.81      3.84 o 
  -8  -1   2      155.08      185.37      8.29 o 
  -7  -1   2       22.39       30.29      2.78 o 
  -6  -1   2        6.31        7.65      2.15 o 
  -5  -1   2      315.06      363.67     10.26 o 
  -4  -1   2       86.77       77.63      2.94 o 
  -3  -1   2      260.09      342.67      8.37 o 
  -2  -1   2     1644.21     2072.26     16.92 o 
  -1  -1   2      123.60      165.26      3.07 o 
   0  -1   2      240.97      267.50      3.25 o 
   1  -1   2     3297.77     1709.31     17.89 o 
   2  -1   2     1372.02      989.92    368.74 o 
   3  -1   2      120.27      114.26     55.90 o 
   4  -1   2      237.15      261.93     98.70 o 
   5  -1   2      140.29      152.49     80.52 o 
   6  -1   2       32.19       26.66      2.51 o 
   7  -1   2      902.34      648.37     12.97 o 
   8  -1   2       34.28       24.88      3.38 o 
   9  -1   2        1.59       -6.38      6.38 o 
 -10   0   2      268.06      334.36      9.52 o 
  -9   0   2       50.96       57.27      6.40 o 
  -8   0   2        4.83        1.39      2.63 o 
  -7   0   2       16.85       17.21      4.11 o 
  -6   0   2       26.22       30.58      5.76 o 
  -5   0   2      434.68      358.99    188.26 o 
  -4   0   2      720.71      779.44    191.31 o 
  -3   0   2      741.48      516.80    286.39 o 
  -2   0   2    25571.07    23332.64   3099.25 o 
  -1   0   2     3533.99     3269.49    785.11 o 
   0   0   2     1967.31     2190.79     16.46 o 
   1   0   2      434.26      395.92     82.18 o 
   2   0   2      366.58      387.51     48.33 o 
   3   0   2      230.07      191.82     93.57 o 
   4   0   2       55.11       58.36     13.10 o 
   5   0   2      723.05      651.09    318.27 o 
   6   0   2       87.22       91.20     18.00 o 
   7   0   2       55.67       52.18     16.61 o 
   8   0   2       50.29       43.93     15.20 o 
   9   0   2        1.05       -5.87      5.87 o 
 -10   1   2        8.88        7.99      5.46 o 
  -9   1   2        8.62       11.90      4.14 o 
  -8   1   2       18.66       12.04      3.01 o 
  -7   1   2      769.87      637.32     12.53 o 
  -6   1   2       22.45       16.39      2.46 o 
  -5   1   2      126.26      134.36     65.94 o 
  -4   1   2      158.32      159.77     47.99 o 
  -3   1   2      193.78      192.56     63.34 o 
  -2   1   2      113.38      108.25     13.66 o 
  -1   1   2      195.95      179.84      3.38 o 
   0   1   2     2981.67     3171.04     23.82 o 
   1   1   2     3417.02     3667.94     35.85 o 
   2   1   2     2360.62     2672.09     20.81 o 
   3   1   2        7.26       12.38      1.78 o 
   4   1   2      207.48      279.06      4.79 o 
   5   1   2      359.50      414.17     12.12 o 
   6   1   2     1870.54     2200.71     30.65 o 
   7   1   2       89.29      100.10      6.31 o 
   8   1   2        0.24       -4.77      4.77 o 
   9   1   2        0.10        1.06      6.32 o 
 -10   2   2       36.79       42.10      5.93 o 
  -9   2   2        5.28       12.29      4.08 o 
  -8   2   2       61.01       47.94      3.75 o 
  -7   2   2       58.01       47.71      3.41 o 
  -6   2   2      350.16      211.70      7.17 o 
  -5   2   2       10.05       27.91     14.68 o 
  -4   2   2        5.20        9.75      2.63 o 
  -3   2   2      277.53      283.38     65.14 o 
  -2   2   2        0.09        1.99      1.41 o 
  -1   2   2    10897.79    12771.81    368.75 o 
   0   2   2     1638.45     1481.85     45.76 o 
   1   2   2       49.78       67.62     11.59 o 
   2   2   2       19.34       25.88      1.44 o 
   3   2   2      408.64      504.51      8.23 o 
   4   2   2      233.68      301.17      5.22 o 
   5   2   2        0.43       -0.58      3.07 o 
   6   2   2       41.12       57.81      4.98 o 
   7   2   2        0.70       -1.83      4.24 o 
   8   2   2       18.11       23.33      3.46 o 
   9   2   2       16.97       21.79      4.69 o 
  -9   3   2        8.42        8.20      6.14 o 
  -8   3   2        8.43        4.18      4.43 o 
  -7   3   2      138.37      108.93      6.54 o 
  -6   3   2        1.61        3.46      3.09 o 
  -5   3   2        0.39        2.05      3.14 o 
  -4   3   2       98.78      117.79     19.89 o 
  -3   3   2     1371.21     1577.18    226.71 o 
  -2   3   2       73.14       85.53      2.70 o 
  -1   3   2     1028.66     1328.35     41.24 o 
   0   3   2        0.31        0.51      1.53 o 
   1   3   2        5.69        6.00      1.21 o 
   2   3   2      578.17      695.15     25.25 o 
   3   3   2       63.11       57.74      3.73 o 
   4   3   2       85.21       89.56      6.83 o 
   5   3   2      479.57      549.26     10.85 o 
   6   3   2      140.37      152.45      7.03 o 
   7   3   2     1103.08     1179.57     18.82 o 
   8   3   2       46.36       47.50      4.18 o 
   9   3   2       76.60      103.63      9.08 o 
  -9   4   2       29.84       44.13      5.74 o 
  -8   4   2      385.07      430.07     12.50 o 
  -7   4   2        6.34        5.78      3.85 o 
  -6   4   2      313.10      184.81      6.99 o 
  -5   4   2      126.67      101.22      5.20 o 
  -4   4   2      117.62      142.86     25.59 o 
  -3   4   2      298.03      375.24      5.40 o 
  -2   4   2     1127.30     1494.16     44.04 o 
  -1   4   2      132.21      179.19      3.73 o 
   0   4   2      123.68      112.45      8.71 o 
   1   4   2     1934.11      850.25    816.36 o 
   2   4   2       15.09       12.18      2.95 o 
   3   4   2      214.68      248.11      5.07 o 
   4   4   2      702.05      785.36     12.63 o 
   5   4   2       26.16       26.28      3.00 o 
   6   4   2      128.54      139.75      7.43 o 
   7   4   2      175.02      200.30      8.92 o 
   8   4   2       49.22       53.08      5.45 o 
  -9   5   2       24.07       23.21      5.98 o 
  -8   5   2       49.51       54.58      4.92 o 
  -7   5   2        2.46        4.99      2.90 o 
  -6   5   2       55.15       31.15      3.27 o 
  -5   5   2        0.01       -3.30      3.32 o 
  -4   5   2       11.65       13.79      2.44 o 
  -3   5   2      835.37     1080.19     40.44 o 
  -2   5   2      817.44     1076.89     41.06 o 
  -1   5   2        7.02        4.60      1.98 o 
   0   5   2      627.88      632.74      7.08 o 
   1   5   2      144.15       79.53     43.99 o 
   2   5   2       33.20       37.72     10.36 o 
   3   5   2      195.79      221.10      6.99 o 
   4   5   2        6.13        2.61      3.57 o 
   5   5   2       67.85       75.79      5.67 o 
   6   5   2        1.44        1.87      2.79 o 
   7   5   2      117.22      146.94      8.45 o 
   8   5   2      121.77      142.92      9.92 o 
  -9   6   2      102.49      121.47     10.23 o 
  -8   6   2        8.69       11.86      4.22 o 
  -7   6   2        5.29       -1.77      5.84 o 
  -6   6   2       24.79       26.97      3.07 o 
  -5   6   2        1.32        3.23      3.44 o 
  -4   6   2        5.92        5.17      3.74 o 
  -3   6   2     1122.91     1385.09     16.82 o 
  -2   6   2        0.01        4.85      3.51 o 
  -1   6   2      190.12      213.91      5.10 o 
   0   6   2       25.94       19.84      2.44 o 
   1   6   2        0.25       -1.09      3.05 o 
   2   6   2      232.55      225.66      7.44 o 
   3   6   2        0.84        1.76      3.31 o 
   4   6   2        4.27        1.98      3.75 o 
   5   6   2        0.49        4.44      4.07 o 
   6   6   2       25.58       21.07      3.59 o 
   7   6   2       20.26       24.02      4.94 o 
  -8   7   2        1.14        2.77      7.00 o 
  -7   7   2        1.41        0.32      5.44 o 
  -6   7   2        9.27       10.40      3.16 o 
  -5   7   2       72.73       97.57      6.12 o 
  -4   7   2       68.93       79.10      5.71 o 
  -3   7   2     3006.36     3609.19     40.86 o 
  -2   7   2      336.00      418.07     10.38 o 
  -1   7   2      344.19      425.60     10.17 o 
   0   7   2      141.13      128.27      5.99 o 
   1   7   2        4.79        2.09      2.42 o 
   2   7   2        0.40       -3.28      3.28 o 
   3   7   2      664.98      588.12     13.20 o 
   4   7   2      321.16      288.49     10.13 o 
   5   7   2        0.01        2.83      3.85 o 
   6   7   2       10.91       10.95      4.64 o 
  -7   8   2       10.61       10.04      7.28 o 
  -6   8   2        1.73       -5.14      5.14 o 
  -5   8   2        0.60        5.21      4.21 o 
  -4   8   2        7.08       16.63      3.64 o 
  -3   8   2      513.21      621.20     13.54 o 
  -2   8   2      538.21      634.94     13.43 o 
  -1   8   2        0.96        5.26      2.74 o 
   0   8   2       55.89       50.45      4.85 o 
   1   8   2       50.39       41.05      4.42 o 
   2   8   2      500.92      453.51     12.21 o 
   3   8   2        3.78       -2.07      4.89 o 
   4   8   2        2.82        1.75      3.22 o 
   5   8   2       45.12       46.34      5.45 o 
  -6   9   2       54.16       72.73      5.98 o 
  -5   9   2       31.33       39.10      4.05 o 
  -4   9   2       55.31       48.90      3.97 o 
  -3   9   2       86.96       98.20      6.96 o 
  -2   9   2       46.68       55.67      4.40 o 
  -1   9   2       89.68       98.36      7.99 o 
   0   9   2       45.78       36.18      4.62 o 
   1   9   2        0.12       -2.63      4.62 o 
   2   9   2        0.05       -3.07      4.85 o 
   3   9   2        3.55        1.66      6.60 o 
   4   9   2        7.81        2.18      7.23 o 
  -5  10   2        0.63        1.43      6.54 o 
  -4  10   2        7.86        7.98      6.73 o 
  -3  10   2      134.24      175.15      9.63 o 
  -2  10   2        0.98       -0.97      4.21 o 
  -1  10   2      260.70      296.67     10.79 o 
   0  10   2        3.05        2.66      4.94 o 
   1  10   2        0.28       -2.00      5.13 o 
   2  10   2       52.71       52.12      5.83 o 
  -2  11   2      168.44      194.41      9.95 o 
  -1  11   2      225.89      239.40     11.52 o 
  -2 -11   3       11.69       13.57      5.31 o 
  -1 -11   3      147.10      149.65      8.78 o 
   0 -11   3        0.98        1.03      4.91 o 
   1 -11   3       58.64       62.36      5.21 o 
   2 -11   3       45.56       43.45      4.60 o 
   3 -11   3      100.32      115.64      9.36 o 
   4 -11   3       26.61       29.04      5.09 o 
  -4 -10   3      109.79      100.82      9.25 o 
  -3 -10   3        0.05       -7.22      7.22 o 
  -2 -10   3      110.33      129.45      7.99 o 
  -1 -10   3       48.75       52.30      4.30 o 
   0 -10   3       63.83       57.59      4.10 o 
   1 -10   3       56.46       63.04      5.55 o 
   2 -10   3       28.45       29.15      3.81 o 
   3 -10   3       38.64       39.27      3.97 o 
   4 -10   3       13.17        6.57      5.03 o 
   5 -10   3       27.88       27.63      5.01 o 
   6 -10   3        0.93        4.50      7.13 o 
  -5  -9   3        0.13       -1.71      7.06 o 
  -4  -9   3        9.69       11.74      3.44 o 
  -3  -9   3       29.66       28.16      3.73 o 
  -2  -9   3        1.16       -1.37      5.53 o 
  -1  -9   3      117.71      109.85      7.37 o 
   0  -9   3       71.54       49.34      4.55 o 
   1  -9   3        0.11        3.64      5.23 o 
   2  -9   3        9.60        8.57      3.25 o 
   3  -9   3       59.64       59.82      4.64 o 
   4  -9   3       72.89       71.37      6.32 o 
   5  -9   3        2.03        1.28      4.35 o 
   6  -9   3       44.00       91.51      8.33 o 
   7  -9   3        1.19       -1.05      7.21 o 
  -6  -8   3       22.09       20.69      5.19 o 
  -5  -8   3      172.61      155.84      8.18 o 
  -4  -8   3       59.42       52.87      4.23 o 
  -3  -8   3      214.48      226.81      9.11 o 
  -2  -8   3        5.28        4.89      4.07 o 
  -1  -8   3     1149.23     1211.08     17.16 o 
   0  -8   3        4.50        5.13      3.85 o 
   1  -8   3        0.00       -2.03      4.08 o 
   2  -8   3      108.20      103.28      6.51 o 
   3  -8   3        1.98        0.28      4.51 o 
   4  -8   3       52.51       49.62      4.18 o 
   5  -8   3        7.62        8.90      3.16 o 
   6  -8   3       13.68       22.04      3.92 o 
   7  -8   3      150.25      188.20     10.72 o 
  -7  -7   3      211.74      197.02     10.83 o 
  -6  -7   3       33.75       30.27      3.84 o 
  -5  -7   3       26.15       24.58      3.33 o 
  -4  -7   3       73.15       89.97      5.89 o 
  -3  -7   3       14.94       10.18      2.71 o 
  -2  -7   3      454.35      471.89     10.56 o 
  -1  -7   3     1480.35     1598.96     18.02 o 
   0  -7   3     1157.82     1088.56     14.82 o 
   1  -7   3       53.44       43.20      3.44 o 
   2  -7   3        5.30        1.55      4.14 o 
   3  -7   3       17.06       13.92      3.36 o 
   4  -7   3       33.90       34.30      3.12 o 
   5  -7   3      123.48      125.68      6.59 o 
   6  -7   3       45.34       41.95      3.73 o 
   7  -7   3       10.18       10.34      3.89 o 
   8  -7   3       42.06       56.93      6.06 o 
  -8  -6   3       22.39       24.08      5.15 o 
  -7  -6   3       42.30       46.44      4.10 o 
  -6  -6   3       58.49       61.27      5.68 o 
  -5  -6   3       72.22       67.65      5.44 o 
  -4  -6   3        1.99        0.21      3.44 o 
  -3  -6   3       26.56       23.27      2.55 o 
  -2  -6   3       50.46       51.19      3.92 o 
  -1  -6   3        4.64        1.25      2.42 o 
   0  -6   3        0.11        2.97      1.76 o 
   1  -6   3        7.81        3.87      1.90 o 
   2  -6   3       10.15       11.77      1.77 o 
   3  -6   3      109.00       91.35      5.88 o 
   4  -6   3       56.77       52.98      4.40 o 
   5  -6   3        2.83        5.61      2.25 o 
   6  -6   3       32.88       44.54      3.41 o 
   7  -6   3      108.52       82.77      7.10 o 
   8  -6   3       91.24      123.57      9.20 o 
  -8  -5   3       10.80        9.13      4.71 o 
  -7  -5   3       60.55       72.39      6.05 o 
  -6  -5   3      240.15      249.93      8.84 o 
  -5  -5   3       69.04       73.46      5.24 o 
  -4  -5   3      131.98      135.27      5.88 o 
  -3  -5   3       22.00       33.97      2.24 o 
  -2  -5   3      278.73      276.85     15.58 o 
  -1  -5   3       70.04       81.38     24.53 o 
   0  -5   3       12.82       22.72      6.92 o 
   1  -5   3       72.71       50.08     18.90 o 
   2  -5   3       47.80       54.06      2.88 o 
   3  -5   3      215.59      198.81     20.33 o 
   4  -5   3       66.18       59.95      4.59 o 
   5  -5   3      269.48      200.67      7.34 o 
   6  -5   3        9.06        6.00      2.46 o 
   7  -5   3      820.40      762.77     15.26 o 
   8  -5   3        7.47        8.49      4.29 o 
   9  -5   3        4.46       -8.25      8.25 o 
  -9  -4   3       21.60       17.59      5.20 o 
  -8  -4   3        7.90       10.56      3.28 o 
  -7  -4   3        1.66       -3.60      4.06 o 
  -6  -4   3        7.88       14.92      2.51 o 
  -5  -4   3      347.64      438.46      9.97 o 
  -4  -4   3        7.75       16.77      1.80 o 
  -3  -4   3        1.86        0.70      2.19 o 
  -2  -4   3        9.41        3.64      1.66 o 
  -1  -4   3      371.99      328.50    119.85 o 
   0  -4   3      252.62      184.90     78.36 o 
   1  -4   3      409.67      272.43     40.30 o 
   2  -4   3      704.07      656.69     78.19 o 
   3  -4   3      133.32      123.04     22.44 o 
   4  -4   3      103.10      105.37     24.01 o 
   5  -4   3      145.41      102.81      5.13 o 
   6  -4   3       23.21       14.67      2.67 o 
   7  -4   3      355.72      268.41      9.15 o 
   8  -4   3        7.90        1.52      5.83 o 
   9  -4   3       27.08       40.77      5.94 o 
  -9  -3   3        1.14       10.49      4.46 o 
  -8  -3   3       21.48       31.41      3.48 o 
  -7  -3   3      110.83      106.33      6.41 o 
  -6  -3   3       84.44       70.99      5.10 o 
  -5  -3   3      619.31      771.41     12.30 o 
  -4  -3   3       46.94       72.73      3.09 o 
  -3  -3   3      562.82      643.59      6.65 o 
  -2  -3   3     2536.49     3057.94     86.98 o 
  -1  -3   3     1783.95     1424.08    378.75 o 
   0  -3   3      158.94      100.56     26.93 o 
   1  -3   3       70.19       58.63     12.06 o 
   2  -3   3      833.47      847.42    139.01 o 
   3  -3   3       29.65       22.65      5.02 o 
   4  -3   3      911.94      838.74    279.55 o 
   5  -3   3        5.07       10.90      2.20 o 
   6  -3   3       18.47       16.59      2.42 o 
   7  -3   3        7.32        9.20      2.87 o 
   8  -3   3       10.40        5.23      5.90 o 
   9  -3   3        4.17        2.47      5.19 o 
  -9  -2   3        0.98        6.36      6.06 o 
  -8  -2   3        1.18        4.60      3.90 o 
  -7  -2   3       20.29       17.94      2.64 o 
  -6  -2   3       10.45        7.97      2.55 o 
  -5  -2   3      270.77      311.28     11.38 o 
  -4  -2   3      308.00      416.99      5.73 o 
  -3  -2   3     1060.45     1191.79     11.62 o 
  -2  -2   3      266.72      243.73      9.38 o 
  -1  -2   3      522.84      480.04    106.88 o 
   0  -2   3      518.40      372.96     30.68 o 
   1  -2   3      338.85      250.79     44.58 o 
   2  -2   3     1151.86      849.71    238.18 o 
   3  -2   3     1152.34      772.74    321.85 o 
   4  -2   3      889.68      920.33    311.30 o 
   5  -2   3       87.21       60.85     39.58 o 
   6  -2   3      335.01      260.36      7.93 o 
   7  -2   3       86.45       68.58      5.34 o 
   8  -2   3       80.07       63.18      5.05 o 
   9  -2   3       22.67       21.63      5.71 o 
  -9  -1   3       33.57       37.98      3.86 o 
  -8  -1   3       81.64       81.41      6.38 o 
  -7  -1   3      152.61      165.71      7.07 o 
  -6  -1   3       13.14       15.78      2.53 o 
  -5  -1   3        7.93        5.68      1.69 o 
  -4  -1   3      739.84      957.22     15.15 o 
  -3  -1   3      326.69      438.65      4.92 o 
  -2  -1   3     4602.02     5068.56     57.35 o 
  -1  -1   3        0.15        0.09      1.64 o 
   0  -1   3        3.99        7.98      1.16 o 
   1  -1   3     1072.48      693.74    222.70 o 
   2  -1   3       28.53       36.22      8.56 o 
   3  -1   3        0.09        1.77      1.29 o 
   4  -1   3        5.03        9.37      1.45 o 
   5  -1   3        4.90       13.18      7.75 o 
   6  -1   3        1.82        3.87      2.12 o 
   7  -1   3      546.23      458.17     11.27 o 
   8  -1   3        7.01        9.51      3.96 o 
   9  -1   3       91.66      105.42      9.78 o 
 -10   0   3        0.71       -0.81      6.68 o 
  -9   0   3      237.28      212.65     32.47 o 
  -8   0   3      248.32      199.99     73.57 o 
  -7   0   3      192.11      178.76     39.00 o 
  -6   0   3      228.86      222.70     51.68 o 
  -5   0   3       24.78       23.26      6.93 o 
  -4   0   3      136.22      152.28     26.66 o 
  -3   0   3       66.97       80.90     33.95 o 
  -2   0   3    29824.45    27526.61   3520.22 o 
  -1   0   3      328.02      324.16     55.65 o 
   0   0   3        4.33       11.42      0.92 o 
   1   0   3     1813.31     1868.75    286.74 o 
   2   0   3       65.14       84.50      8.06 o 
   3   0   3     1309.47     1012.66    476.19 o 
   4   0   3      672.74      778.17    133.55 o 
   5   0   3      144.49      154.42     52.10 o 
   6   0   3      293.19      341.00     67.55 o 
   7   0   3       21.41       18.44      8.38 o 
   8   0   3       41.26       39.41      2.82 o 
   9   0   3       33.75       48.73      3.68 o 
 -10   1   3       11.56        9.86      5.78 o 
  -9   1   3       26.10       29.28      4.34 o 
  -8   1   3        0.61        1.37      3.69 o 
  -7   1   3      125.23       96.00      6.09 o 
  -6   1   3       32.80       29.47      2.72 o 
  -5   1   3        4.05       10.24      6.35 o 
  -4   1   3      250.48      262.61     90.88 o 
  -3   1   3      922.56      775.19    261.12 o 
  -2   1   3     6449.57     7899.11    682.57 o 
  -1   1   3      149.81      165.44     13.29 o 
   0   1   3     2722.42     3046.14    144.57 o 
   1   1   3      497.82      573.91     13.44 o 
   2   1   3      272.16      374.82      4.38 o 
   3   1   3       72.60       95.82      3.03 o 
   4   1   3      751.81      945.81     17.09 o 
   5   1   3      398.60      500.06      9.94 o 
   6   1   3      812.42      980.85     14.91 o 
   7   1   3       76.25       94.05      5.96 o 
   8   1   3        2.48        2.72      4.48 o 
   9   1   3       24.47       24.42      4.78 o 
 -10   2   3        0.02        7.27      5.15 o 
  -9   2   3        4.27        7.37      4.22 o 
  -8   2   3      137.28       91.89      6.52 o 
  -7   2   3       57.26       52.99      4.94 o 
  -6   2   3       37.61       29.01      2.89 o 
  -5   2   3       77.89       86.57     26.77 o 
  -4   2   3      521.52      494.12    104.02 o 
  -3   2   3      952.24      990.24    115.45 o 
  -2   2   3     1311.21     1636.58     32.91 o 
  -1   2   3     3580.79     4008.85    188.63 o 
   0   2   3      244.64      239.47      4.08 o 
   1   2   3      285.17      315.35      3.99 o 
   2   2   3      258.46      283.16      4.28 o 
   3   2   3      634.00      698.21      6.99 o 
   4   2   3       30.61       39.88      2.46 o 
   5   2   3      578.74      633.55     11.47 o 
   6   2   3      866.26     1025.43     15.73 o 
   7   2   3       13.25       16.63      2.82 o 
   8   2   3        0.67        4.73      4.13 o 
   9   2   3        0.68        4.37      6.33 o 
  -9   3   3       11.86        3.32      6.85 o 
  -8   3   3       10.00        5.98      4.30 o 
  -7   3   3       10.29        3.78      2.77 o 
  -6   3   3      130.58       95.69      5.45 o 
  -5   3   3      115.09      129.25     34.02 o 
  -4   3   3      249.50      260.13     47.20 o 
  -3   3   3       28.32       32.86      2.22 o 
  -2   3   3     2086.27     2588.20     66.99 o 
  -1   3   3      868.42     1011.98     31.25 o 
   0   3   3     1558.13     1693.63     13.28 o 
   1   3   3      617.97      497.86    196.95 o 
   2   3   3        9.94        8.76      2.80 o 
   3   3   3      394.17      426.57      6.05 o 
   4   3   3       37.58       39.18      2.82 o 
   5   3   3     1700.57     1934.81     29.00 o 
   6   3   3     1036.01     1181.66     17.67 o 
   7   3   3       24.09       25.77      3.51 o 
   8   3   3       97.68      111.75      8.65 o 
  -9   4   3        0.52        9.58      6.99 o 
  -8   4   3       52.08       58.33      4.81 o 
  -7   4   3       13.61       17.80      2.84 o 
  -6   4   3      161.68      127.07      6.41 o 
  -5   4   3       80.95       79.16      5.10 o 
  -4   4   3      153.41      205.56     26.55 o 
  -3   4   3       88.92       99.76      5.39 o 
  -2   4   3      820.37     1074.62     26.70 o 
  -1   4   3      474.27      522.16     10.01 o 
   0   4   3      595.37      638.66     16.93 o 
   1   4   3     1217.14      669.07    466.78 o 
   2   4   3      461.92      435.66     50.72 o 
   3   4   3       31.44       36.79      6.43 o 
   4   4   3      234.87      227.33      7.61 o 
   5   4   3       44.77       52.69      4.75 o 
   6   4   3       73.22       80.35      6.16 o 
   7   4   3      112.51      104.99      7.58 o 
   8   4   3       37.14       38.99      5.41 o 
  -9   5   3        3.10       -8.24      8.24 o 
  -8   5   3       15.14       16.74      4.43 o 
  -7   5   3        0.06       -2.19      3.78 o 
  -6   5   3       35.87       28.72      3.15 o 
  -5   5   3       40.17       50.72      4.39 o 
  -4   5   3      395.03      467.61      9.85 o 
  -3   5   3      337.80      467.39     27.09 o 
  -2   5   3     1024.36     1273.11     55.48 o 
  -1   5   3      330.47      354.00     16.52 o 
   0   5   3      181.32      191.70      7.98 o 
   1   5   3      211.86      155.33     56.44 o 
   2   5   3        2.16        3.41      2.64 o 
   3   5   3       93.72       89.34      5.42 o 
   4   5   3     1192.25     1222.23     17.06 o 
   5   5   3        2.14        6.99      2.84 o 
   6   5   3        0.61       -0.32      3.87 o 
   7   5   3        0.45        1.65      6.26 o 
  -8   6   3        0.92       -1.00      7.15 o 
  -7   6   3        0.02        2.91      5.36 o 
  -6   6   3       40.21       30.41      3.32 o 
  -5   6   3       97.18      124.41      6.43 o 
  -4   6   3      112.99      122.28      6.27 o 
  -3   6   3      234.71      280.62      8.50 o 
  -2   6   3        4.19        5.36      2.90 o 
  -1   6   3      407.31      432.48      9.73 o 
   0   6   3        0.09        0.21      3.12 o 
   1   6   3      157.51      142.30      5.98 o 
   2   6   3       58.66       35.90      3.00 o 
   3   6   3       25.48       24.68      3.03 o 
   4   6   3      125.74      109.18      6.74 o 
   5   6   3       18.20       18.58      3.22 o 
   6   6   3       27.32       29.01      3.81 o 
   7   6   3        1.32        6.19      6.99 o 
  -8   7   3        4.31        4.69      7.45 o 
  -7   7   3        1.38       -0.34      5.40 o 
  -6   7   3      174.29      185.19      8.99 o 
  -5   7   3      118.38      136.30      7.33 o 
  -4   7   3      978.09     1119.16     16.98 o 
  -3   7   3        5.11       -5.01      5.01 o 
  -2   7   3       92.31      105.54      6.28 o 
  -1   7   3      140.62      168.47      7.01 o 
   0   7   3        0.18       -3.36      3.36 o 
   1   7   3       26.66       22.11      2.68 o 
   2   7   3      700.26      629.32     12.84 o 
   3   7   3      364.32      316.51     10.36 o 
   4   7   3       14.11       14.52      3.14 o 
   5   7   3        8.62       10.61      3.32 o 
   6   7   3       38.30       44.62      5.69 o 
  -7   8   3       10.61       -1.44      7.28 o 
  -6   8   3        4.29       -2.91      5.33 o 
  -5   8   3        0.06        3.30      4.23 o 
  -4   8   3       26.57       29.68      3.87 o 
  -3   8   3      600.88      719.23     14.52 o 
  -2   8   3       87.17       90.97      6.17 o 
  -1   8   3       44.71       45.87      4.34 o 
   0   8   3       12.53        6.70      4.88 o 
   1   8   3       71.02       72.38      6.41 o 
   2   8   3        7.39       11.22      3.73 o 
   3   8   3      449.94      383.07     11.61 o 
   4   8   3        0.06        4.28      4.83 o 
   5   8   3        1.60       -3.20      7.01 o 
  -6   9   3       51.59       79.08      6.00 o 
  -5   9   3       19.61        8.99      6.95 o 
  -4   9   3      241.66      259.02     10.34 o 
  -3   9   3      235.54      245.93      9.96 o 
  -2   9   3      269.09      330.94     10.90 o 
  -1   9   3        4.35       -0.31      4.29 o 
   0   9   3        0.09       -2.34      4.75 o 
   1   9   3       69.31       67.79      6.37 o 
   2   9   3        7.49        9.97      3.06 o 
   3   9   3       15.76        3.81      7.32 o 
   4   9   3       21.09       14.28      5.49 o 
  -5  10   3       23.96       36.35      5.49 o 
  -4  10   3      235.72      318.37     12.35 o 
  -3  10   3      154.76      203.92      9.88 o 
  -2  10   3       22.20       29.61      4.60 o 
  -1  10   3        2.40        4.69      5.03 o 
   0  10   3        6.50        4.12      3.63 o 
   1  10   3       79.43       69.23      5.12 o 
   2  10   3       26.38       32.20      5.41 o 
  -2 -11   4        4.69        9.13      7.35 o 
  -1 -11   4       27.80       24.12      4.46 o 
   0 -11   4      118.75      100.35      7.81 o 
   1 -11   4        1.85       -0.32      5.49 o 
   2 -11   4        0.29       -2.77      5.72 o 
   3 -11   4        4.77        6.42      5.88 o 
   4 -11   4       10.58       15.07      4.62 o 
  -4 -10   4        3.28        2.15      5.33 o 
  -3 -10   4        8.20        4.16      7.17 o 
  -2 -10   4       17.67       16.73      4.05 o 
  -1 -10   4        5.63        0.58      4.81 o 
   0 -10   4        0.46       -0.31      4.48 o 
   1 -10   4       50.61       55.47      5.34 o 
   2 -10   4      110.42      139.38      7.96 o 
   3 -10   4        5.06        7.38      3.38 o 
   4 -10   4        5.75        5.26      4.73 o 
   5 -10   4        0.04        6.78      4.39 o 
  -5  -9   4        3.29        4.88      6.54 o 
  -4  -9   4       13.35       19.54      3.79 o 
  -3  -9   4       69.81       77.65      6.53 o 
  -2  -9   4      120.33      129.75      7.78 o 
  -1  -9   4       80.38       72.56      6.80 o 
   0  -9   4      171.63      116.65      7.61 o 
   1  -9   4      237.57      196.83      8.79 o 
   2  -9   4       29.34       31.13      3.85 o 
   3  -9   4       22.84       26.04      3.48 o 
   4  -9   4      220.35      204.41      8.92 o 
   5  -9   4       85.42      107.77      7.29 o 
   6  -9   4        0.30       -1.98      6.76 o 
   7  -9   4       41.77       69.81      6.21 o 
  -6  -8   4       56.48       43.45      5.56 o 
  -5  -8   4       31.37       34.83      3.65 o 
  -4  -8   4       54.26       59.81      5.85 o 
  -3  -8   4      141.37      168.13      8.18 o 
  -2  -8   4      573.58      606.53     12.79 o 
  -1  -8   4      384.20      401.47     10.28 o 
   0  -8   4      105.98      109.06      5.95 o 
   1  -8   4       24.52       28.35      3.27 o 
   2  -8   4      120.34      106.21      6.49 o 
   3  -8   4       67.49       62.28      4.34 o 
   4  -8   4       88.64       81.96      6.42 o 
   5  -8   4       57.97       61.58      5.58 o 
   6  -8   4        1.01       -4.06      5.14 o 
   7  -8   4       38.23       41.31      5.76 o 
  -7  -7   4      135.00      130.14      9.59 o 
  -6  -7   4       82.10       83.30      6.56 o 
  -5  -7   4       42.32       33.87      3.71 o 
  -4  -7   4      116.69      134.41      6.79 o 
  -3  -7   4       11.70       11.09      2.73 o 
  -2  -7   4        3.48        1.87      4.03 o 
  -1  -7   4     1421.32     1488.77     17.50 o 
   0  -7   4      146.99      158.88      6.31 o 
   1  -7   4      250.55      215.11      7.39 o 
   2  -7   4      368.50      341.01      9.00 o 
   3  -7   4        1.33       -4.88      4.88 o 
   4  -7   4      170.73      127.21      6.26 o 
   5  -7   4        8.16        5.09      3.84 o 
   6  -7   4       14.17       19.38      3.23 o 
   7  -7   4      157.52      173.95      9.16 o 
   8  -7   4       48.54       62.87      6.00 o 
  -8  -6   4      204.47      178.87     10.79 o 
  -7  -6   4      144.99      140.16      8.56 o 
  -6  -6   4      114.94      111.63      6.96 o 
  -5  -6   4      125.29       97.96      6.48 o 
  -4  -6   4       96.51       99.89      5.62 o 
  -3  -6   4      161.51      172.16      6.65 o 
  -2  -6   4      171.66      176.16      6.20 o 
  -1  -6   4      262.53      193.61     87.69 o 
   0  -6   4       74.17       46.83      8.20 o 
   1  -6   4       13.44       12.80      2.71 o 
   2  -6   4       20.89       14.72      1.96 o 
   3  -6   4       44.94       30.65      3.27 o 
   4  -6   4        0.21       -3.28      3.28 o 
   5  -6   4      163.71      164.27      7.02 o 
   6  -6   4       37.16       40.89      3.65 o 
   7  -6   4        9.46       16.93      3.85 o 
   8  -6   4        6.42       11.88      4.89 o 
  -8  -5   4        9.90       11.83      4.88 o 
  -7  -5   4        1.47       -4.00      4.00 o 
  -6  -5   4      523.94      492.08     11.95 o 
  -5  -5   4       30.75       48.25      3.31 o 
  -4  -5   4        0.78        2.93      2.93 o 
  -3  -5   4      334.36      367.37     11.70 o 
  -2  -5   4        2.02       -1.69      2.08 o 
  -1  -5   4       80.45       56.81     25.46 o 
   0  -5   4      224.00      213.61     80.58 o 
   1  -5   4     1441.53      937.75    293.81 o 
   2  -5   4      177.04      125.48     11.47 o 
   3  -5   4      977.43      721.48    109.14 o 
   4  -5   4      213.04      181.33      6.36 o 
   5  -5   4        2.83        2.29      3.58 o 
   6  -5   4       84.51       49.66      4.59 o 
   7  -5   4      696.88      696.38     14.49 o 
   8  -5   4        7.76        4.14      5.69 o 
   9  -5   4        4.83       15.29      5.28 o 
  -9  -4   4        1.31       -1.88      6.06 o 
  -8  -4   4       83.61       76.84      6.62 o 
  -7  -4   4       38.76       31.37      3.81 o 
  -6  -4   4      451.07      437.54     10.61 o 
  -5  -4   4       93.18      120.88      6.03 o 
  -4  -4   4      168.24      181.52      4.70 o 
  -3  -4   4      203.84      245.58     15.04 o 
  -2  -4   4      131.45      137.22      3.54 o 
  -1  -4   4       17.99       11.14      1.39 o 
   0  -4   4      749.32      547.19    222.57 o 
   1  -4   4       17.79       16.40      1.44 o 
   2  -4   4      281.37      267.23     46.55 o 
   3  -4   4      120.94       94.51     19.86 o 
   4  -4   4       27.97       28.97     10.01 o 
   5  -4   4        0.93        3.48      3.07 o 
   6  -4   4       58.12       26.66      3.09 o 
   7  -4   4      685.59      581.61     13.17 o 
   8  -4   4      166.56      190.83      9.41 o 
   9  -4   4       53.60       65.18      5.94 o 
  -9  -3   4        0.01       -6.31      6.31 o 
  -8  -3   4       22.26       15.42      3.46 o 
  -7  -3   4      328.52      327.91      9.96 o 
  -6  -3   4      124.49      131.79      6.30 o 
  -5  -3   4      119.96      158.71      6.09 o 
  -4  -3   4       95.86      115.96      3.71 o 
  -3  -3   4        0.14        0.77      1.81 o 
  -2  -3   4      311.72      357.33      8.85 o 
  -1  -3   4      102.63       78.63     20.14 o 
   0  -3   4      169.61      149.78     37.44 o 
   1  -3   4      317.18      241.15     42.76 o 
   2  -3   4      754.77      700.44     72.28 o 
   3  -3   4      251.09      176.96     36.30 o 
   4  -3   4       17.73       25.19     11.36 o 
   5  -3   4       60.85       40.84      3.75 o 
   6  -3   4        1.66        1.52      3.20 o 
   7  -3   4       51.23       39.27      3.52 o 
   8  -3   4        3.73        5.71      5.44 o 
   9  -3   4       22.79       19.76      5.60 o 
  -9  -2   4        0.59        3.35      6.21 o 
  -8  -2   4       30.79       32.20      3.48 o 
  -7  -2   4       78.99       76.32      5.57 o 
  -6  -2   4       29.61       34.98      2.85 o 
  -5  -2   4       62.87       88.88      3.68 o 
  -4  -2   4       53.78       80.38      3.17 o 
  -3  -2   4      295.55      319.50      4.61 o 
  -2  -2   4      386.48      414.18      8.91 o 
  -1  -2   4      177.38      156.18     34.03 o 
   0  -2   4      104.44       78.28     11.19 o 
   1  -2   4      107.70      109.98     12.55 o 
   2  -2   4     1580.00     1248.16    327.11 o 
   3  -2   4        6.18       -1.77      1.77 o 
   4  -2   4      206.58      213.18     69.90 o 
   5  -2   4       79.13       29.97      2.55 o 
   6  -2   4        6.07        7.08      2.25 o 
   7  -2   4      315.20      231.92      8.67 o 
   8  -2   4        3.08        3.21      5.31 o 
   9  -2   4       10.94       19.64      5.24 o 
  -9  -1   4        2.79        1.33      4.78 o 
  -8  -1   4      202.38      187.29      8.15 o 
  -7  -1   4        0.51       -3.89      3.89 o 
  -6  -1   4        1.37        5.02      2.05 o 
  -5  -1   4       65.80       78.98      3.44 o 
  -4  -1   4     1106.17     1463.56     14.12 o 
  -3  -1   4      895.70      924.20     21.98 o 
  -2  -1   4     1246.96     1410.67     53.46 o 
  -1  -1   4      188.02      234.15     47.05 o 
   0  -1   4     1340.06     1374.73     59.53 o 
   1  -1   4      190.04      178.19     28.48 o 
   2  -1   4      165.00      146.86     33.10 o 
   3  -1   4     5211.88     3489.55   2387.36 o 
   4  -1   4      111.13       95.16     28.78 o 
   5  -1   4      162.64       61.85      4.45 o 
   6  -1   4       87.24       72.55      4.87 o 
   7  -1   4       43.99       48.48      3.52 o 
   8  -1   4       82.14       72.57      5.23 o 
   9  -1   4       11.06        9.85      5.52 o 
 -10   0   4       34.28       37.52      4.29 o 
  -9   0   4      100.58       84.22     14.24 o 
  -8   0   4       33.31       37.38     10.99 o 
  -7   0   4        4.68       -1.96      2.63 o 
  -6   0   4       75.23       84.86     17.45 o 
  -5   0   4       20.81       19.82      9.51 o 
  -4   0   4      369.30      408.35     52.48 o 
  -3   0   4      210.46      191.87     77.30 o 
  -2   0   4      963.12     1125.26    134.61 o 
  -1   0   4     2206.79     2144.62    354.84 o 
   0   0   4     5805.66     6491.27     30.78 o 
   1   0   4      117.35      111.10     10.58 o 
   2   0   4      850.40     1015.05     76.03 o 
   3   0   4     2676.00     1861.88    962.98 o 
   4   0   4        0.04       -0.55      1.79 o 
   5   0   4      163.46      166.16     67.32 o 
   6   0   4        5.51        3.12      2.27 o 
   7   0   4       24.02       30.55      5.20 o 
   8   0   4       62.27       84.76      8.91 o 
   9   0   4       63.62       83.59      5.12 o 
 -10   1   4       30.90       28.43      6.01 o 
  -9   1   4      124.52       85.93      8.19 o 
  -8   1   4      104.65       72.19      6.30 o 
  -7   1   4        1.84        0.23      3.57 o 
  -6   1   4       43.05       39.37      3.87 o 
  -5   1   4      641.95      593.42    278.43 o 
  -4   1   4      964.54      934.96    236.97 o 
  -3   1   4      779.28      685.43    241.48 o 
  -2   1   4     4289.14     4924.28    332.53 o 
  -1   1   4      892.26     1132.78     79.72 o 
   0   1   4       21.84       14.12      1.13 o 
   1   1   4       83.76      103.19      2.58 o 
   2   1   4      164.59      198.33      5.13 o 
   3   1   4      354.32      470.88      5.82 o 
   4   1   4       79.66       96.33      3.57 o 
   5   1   4      784.49      965.59     13.74 o 
   6   1   4      263.24      334.10      9.27 o 
   7   1   4      155.28      180.59      7.66 o 
   8   1   4        0.35        0.65      4.21 o 
   9   1   4        4.97        9.40      6.35 o 
 -10   2   4        5.84        7.13      7.67 o 
  -9   2   4        4.89        5.78      4.39 o 
  -8   2   4      221.48      166.65      7.69 o 
  -7   2   4        0.10       -3.11      3.63 o 
  -6   2   4       36.38       30.66      2.80 o 
  -5   2   4        1.88       22.53     16.08 o 
  -4   2   4       19.15       18.91      1.73 o 
  -3   2   4       28.94       29.26      6.11 o 
  -2   2   4       10.15       16.09      1.71 o 
  -1   2   4     3105.82     3580.06    229.04 o 
   0   2   4      399.70      430.68      9.91 o 
   1   2   4      281.97      297.10     11.30 o 
   2   2   4       21.64       20.59      1.70 o 
   3   2   4      210.41      259.72      4.74 o 
   4   2   4        0.07       -3.82      3.82 o 
   5   2   4      433.74      507.74     10.64 o 
   6   2   4      692.83      780.74     14.28 o 
   7   2   4        0.16       -1.71      3.76 o 
   8   2   4      209.52      252.64     10.01 o 
  -9   3   4        0.08        0.66      6.73 o 
  -8   3   4       11.27        7.18      3.05 o 
  -7   3   4       81.56       68.99      5.69 o 
  -6   3   4       15.86       12.68      2.69 o 
  -5   3   4      708.46      538.33     10.34 o 
  -4   3   4       25.80       25.30      2.39 o 
  -3   3   4      179.78      226.50      6.06 o 
  -2   3   4      193.69      222.39      4.07 o 
  -1   3   4      163.68      182.54      3.63 o 
   0   3   4      329.09      421.12     12.13 o 
   1   3   4        3.97        1.07      2.67 o 
   2   3   4       11.23       11.70      2.18 o 
   3   3   4        3.17        8.05      4.67 o 
   4   3   4     1511.62     1666.39     17.98 o 
   5   3   4     4824.73     5363.91     69.41 o 
   6   3   4      367.05      398.93     11.07 o 
   7   3   4        1.62        5.39      3.86 o 
   8   3   4       15.29       20.34      4.80 o 
  -9   4   4        3.15        0.04      7.24 o 
  -8   4   4      171.57      182.09      9.13 o 
  -7   4   4       28.09       24.30      3.26 o 
  -6   4   4      464.22      324.48      9.27 o 
  -5   4   4       70.94       56.67      4.61 o 
  -4   4   4        5.92       -1.29     18.62 o 
  -3   4   4       15.18       28.69      8.86 o 
  -2   4   4      168.68      216.54      4.53 o 
  -1   4   4     1212.54     1426.98     29.59 o 
   0   4   4        5.19        5.17      1.65 o 
   1   4   4       22.65       26.00      8.81 o 
   2   4   4      493.24      418.60     11.21 o 
   3   4   4      216.64      224.72      7.11 o 
   4   4   4      340.33      382.11      9.59 o 
   5   4   4      379.91      388.25     10.65 o 
   6   4   4      181.90      200.14      8.65 o 
   7   4   4       73.34       72.50      6.79 o 
   8   4   4        5.70       -5.17      7.39 o 
  -9   5   4        0.44       -5.41      7.51 o 
  -8   5   4        2.94        6.68      5.95 o 
  -7   5   4       23.92       28.79      3.55 o 
  -6   5   4      269.48      223.52      8.44 o 
  -5   5   4      213.71      222.83      7.77 o 
  -4   5   4       60.30       80.70      5.12 o 
  -3   5   4      518.46      596.16     10.97 o 
  -2   5   4      224.89      282.80     13.50 o 
  -1   5   4      142.84      140.72      4.17 o 
   0   5   4       29.88       30.79      2.02 o 
   1   5   4        1.74       -2.24      2.24 o 
   2   5   4        0.00       -1.51      3.15 o 
   3   5   4      127.76      115.80      5.92 o 
   4   5   4     1134.12     1193.97     17.25 o 
   5   5   4      412.55      447.02     11.72 o 
   6   5   4      103.72      115.64      7.38 o 
   7   5   4       27.79       29.00      5.08 o 
  -8   6   4        1.69       -7.32      7.32 o 
  -7   6   4        0.89        4.23      3.68 o 
  -6   6   4        8.40       13.54      2.91 o 
  -5   6   4       87.92       98.52      6.21 o 
  -4   6   4       10.30       13.57      2.53 o 
  -3   6   4      219.25      243.05      8.47 o 
  -2   6   4       60.39       77.26      5.56 o 
  -1   6   4       43.89       47.84      4.51 o 
   0   6   4       67.17       49.35      4.59 o 
   1   6   4        4.61        2.68      2.90 o 
   2   6   4       17.09       11.71      2.39 o 
   3   6   4      144.36      121.75      6.54 o 
   4   6   4       24.02       31.16      3.59 o 
   5   6   4       65.39       61.48      6.06 o 
   6   6   4       41.02       33.93      5.34 o 
  -8   7   4       15.08       17.48      5.51 o 
  -7   7   4        1.62        3.97      5.64 o 
  -6   7   4      250.71      266.47     10.05 o 
  -5   7   4      147.60      171.64      7.82 o 
  -4   7   4       16.23       18.03      3.65 o 
  -3   7   4      738.08      895.31     15.53 o 
  -2   7   4       57.29       72.40      5.96 o 
  -1   7   4      127.58      141.33      6.74 o 
   0   7   4        1.79        3.92      2.51 o 
   1   7   4      161.80      117.22      6.64 o 
   2   7   4       74.92       51.23      4.62 o 
   3   7   4      435.13      416.90     11.71 o 
   4   7   4        9.08       14.82      3.22 o 
   5   7   4        0.24       -1.03      6.73 o 
   6   7   4        5.60        2.25      6.90 o 
  -7   8   4      102.33      116.18      9.80 o 
  -6   8   4       10.84        7.61      5.17 o 
  -5   8   4       51.96       65.71      6.40 o 
  -4   8   4      883.33     1014.58     18.04 o 
  -3   8   4      108.80      148.98      7.72 o 
  -2   8   4        2.01        0.76      4.34 o 
  -1   8   4       16.38       17.66      4.01 o 
   0   8   4      136.51      137.99      7.87 o 
   1   8   4       71.14       73.29      6.38 o 
   2   8   4      109.24      109.32      7.18 o 
   3   8   4      114.47      109.64      7.66 o 
   4   8   4       31.13       46.34      5.28 o 
   5   8   4       28.25       30.88      5.66 o 
  -6   9   4       10.02       22.81      5.17 o 
  -5   9   4       62.46       60.95      5.79 o 
  -4   9   4      466.78      502.63     13.91 o 
  -3   9   4        6.45        0.97      5.26 o 
  -2   9   4        1.77        5.78      3.05 o 
  -1   9   4        5.90        4.11      3.17 o 
   0   9   4       24.23       24.04      3.80 o 
   1   9   4      107.54       95.25      7.64 o 
   2   9   4        7.82        7.99      6.95 o 
   3   9   4        1.18       -2.79      6.43 o 
  -4  10   4        1.05        4.72      6.15 o 
  -3  10   4        9.67        7.74      6.11 o 
  -2  10   4       36.68       32.86      4.83 o 
  -1  10   4        0.18        6.42      3.54 o 
   0  10   4        9.92        7.02      4.02 o 
   1  10   4       16.01       12.15      3.97 o 
  -2 -11   5      161.54      153.05     10.52 o 
  -1 -11   5      136.83      133.19      8.29 o 
   0 -11   5      153.93      136.27      8.77 o 
   1 -11   5      179.38      178.04      9.41 o 
   2 -11   5       22.61       25.65      4.65 o 
   3 -11   5      139.14      159.77      9.46 o 
   4 -11   5       36.22       55.02      5.34 o 
  -4 -10   5       62.57       68.69      6.24 o 
  -3 -10   5       11.64       19.10      4.85 o 
  -2 -10   5      151.66      158.11      8.45 o 
  -1 -10   5       11.27       12.03      3.85 o 
   0 -10   5        6.02        4.08      3.20 o 
   1 -10   5       10.73        1.22      4.81 o 
   2 -10   5        0.71        2.73      4.59 o 
   3 -10   5        0.22        6.00      3.15 o 
   4 -10   5        3.21       -0.66      5.94 o 
   5 -10   5       15.07       33.56      4.98 o 
  -5  -9   5        0.44       -6.80      6.80 o 
  -4  -9   5        0.21       -1.65      4.56 o 
  -3  -9   5        2.85        6.62      4.69 o 
  -2  -9   5      123.33      131.44      8.13 o 
  -1  -9   5      236.33      222.74      9.40 o 
   0  -9   5        0.78       -0.81      5.52 o 
   1  -9   5       27.21       32.76      4.01 o 
   2  -9   5      281.79      252.69      9.22 o 
   3  -9   5       20.26       22.38      3.47 o 
   4  -9   5       13.01       10.44      3.19 o 
   5  -9   5        0.42        0.00      4.78 o 
   6  -9   5        0.01        4.50      6.37 o 
  -6  -8   5       26.57       17.40      5.31 o 
  -5  -8   5      110.78      124.47      7.32 o 
  -4  -8   5        5.40       11.90      3.23 o 
  -3  -8   5      621.94      663.94     14.03 o 
  -2  -8   5      663.34      707.36     13.76 o 
  -1  -8   5      106.52      114.77      6.52 o 
   0  -8   5        2.60        6.37      2.47 o 
   1  -8   5      167.21      143.72      6.62 o 
   2  -8   5        0.58       -4.35      4.35 o 
   3  -8   5       72.03       55.95      4.33 o 
   4  -8   5      268.97      236.95      9.20 o 
   5  -8   5      167.99      189.62      8.41 o 
   6  -8   5        9.12        5.67      5.33 o 
   7  -8   5        0.01        2.09      6.54 o 
  -7  -7   5       47.38       29.81      5.41 o 
  -6  -7   5        6.63        3.79      4.89 o 
  -5  -7   5       63.26       64.86      5.62 o 
  -4  -7   5       89.03       77.79      6.27 o 
  -3  -7   5      442.93      488.65     11.09 o 
  -2  -7   5      724.90      752.57     13.10 o 
  -1  -7   5       25.74       28.95      2.74 o 
   0  -7   5     1446.09     1484.11     17.22 o 
   1  -7   5      519.98      489.44     10.48 o 
   2  -7   5       24.14       32.04      3.38 o 
   3  -7   5        0.12       -4.70      4.89 o 
   4  -7   5      353.46      210.95      7.91 o 
   5  -7   5       13.66       12.15      2.93 o 
   6  -7   5       19.87       16.84      3.73 o 
   7  -7   5        0.92        2.88      5.56 o 
   8  -7   5       43.63       51.38      6.47 o 
  -8  -6   5       58.89       57.19      5.74 o 
  -7  -6   5        2.51        0.36      4.71 o 
  -6  -6   5       55.27       51.41      3.80 o 
  -5  -6   5       38.27       42.28      3.32 o 
  -4  -6   5        5.64        7.81      2.42 o 
  -3  -6   5        0.70       -2.79      3.12 o 
  -2  -6   5       78.61       90.77      4.97 o 
  -1  -6   5        0.78       -1.92      2.37 o 
   0  -6   5        3.96       -0.85      2.38 o 
   1  -6   5        3.89        5.22      1.87 o 
   2  -6   5      109.91       71.03      7.41 o 
   3  -6   5      148.45      124.71      6.38 o 
   4  -6   5       93.51       87.64      5.61 o 
   5  -6   5       68.97       47.20      3.58 o 
   6  -6   5      303.37      291.99      9.62 o 
   7  -6   5       52.61       47.19      4.87 o 
   8  -6   5        9.72        8.93      7.12 o 
  -8  -5   5       21.63       33.11      4.99 o 
  -7  -5   5       28.36       32.96      3.52 o 
  -6  -5   5        0.27        2.74      2.62 o 
  -5  -5   5        2.26        4.34      3.60 o 
  -4  -5   5       99.81      104.34      5.42 o 
  -3  -5   5       11.25       16.79      1.89 o 
  -2  -5   5       48.13       42.12      4.99 o 
  -1  -5   5      191.84      182.78     70.88 o 
   0  -5   5     1607.67     1128.24    470.76 o 
   1  -5   5      752.85      552.58    127.56 o 
   2  -5   5       20.46       14.05      3.01 o 
   3  -5   5        0.16        2.97      2.11 o 
   4  -5   5      154.35      143.89      6.16 o 
   5  -5   5      871.28      603.00     12.08 o 
   6  -5   5       19.78       18.71      3.04 o 
   7  -5   5      100.84      100.51      6.60 o 
   8  -5   5        2.04       -0.93      5.89 o 
   9  -5   5        0.43        7.85      7.43 o 
  -9  -4   5       70.25       84.19      8.23 o 
  -8  -4   5        1.12        1.92      4.39 o 
  -7  -4   5       94.38      102.11      6.58 o 
  -6  -4   5        0.29       -3.96      3.96 o 
  -5  -4   5       45.28       70.94      4.87 o 
  -4  -4   5      154.77      185.00      6.42 o 
  -3  -4   5       53.47       50.13      8.57 o 
  -2  -4   5       14.18       16.38      1.66 o 
  -1  -4   5      764.47      634.68    171.27 o 
   0  -4   5     4841.61     3234.28   1400.17 o 
   1  -4   5      299.42      253.99      4.32 o 
   2  -4   5       64.79       63.02     10.29 o 
   3  -4   5        0.49       -8.65     14.44 o 
   4  -4   5       73.96       61.82      9.46 o 
   5  -4   5      821.40      523.71     10.77 o 
   6  -4   5       46.11       29.63      3.05 o 
   7  -4   5      294.51      221.10      8.71 o 
   8  -4   5       61.25       61.58      5.14 o 
   9  -4   5        7.27       11.22      5.41 o 
  -9  -3   5       14.27       20.72      4.98 o 
  -8  -3   5       30.71       35.75      3.65 o 
  -7  -3   5      434.37      426.31     11.29 o 
  -6  -3   5       25.28       37.61      3.00 o 
  -5  -3   5      613.19      673.94     11.62 o 
  -4  -3   5      678.12      817.33      8.37 o 
  -3  -3   5      514.34      587.68      6.59 o 
  -2  -3   5      328.16      322.58     16.90 o 
  -1  -3   5      316.59      330.12     73.94 o 
   0  -3   5       68.20       69.06      9.32 o 
   1  -3   5     1285.30     1003.25    199.20 o 
   2  -3   5      842.67      710.34     68.35 o 
   3  -3   5      275.59      246.76     60.61 o 
   4  -3   5      731.63      733.96    235.70 o 
   5  -3   5       11.23       10.31      2.45 o 
   6  -3   5       59.41       23.18      2.87 o 
   7  -3   5       92.58       62.35      5.31 o 
   8  -3   5       18.15       13.82      4.18 o 
   9  -3   5        0.20       10.91      5.23 o 
  -9  -2   5        3.55       -1.75      6.49 o 
  -8  -2   5        0.03       -4.11      4.11 o 
  -7  -2   5       64.75       65.35      5.20 o 
  -6  -2   5       64.01       72.88      5.17 o 
  -5  -2   5      313.26      394.76      8.76 o 
  -4  -2   5      330.53      374.77      8.95 o 
  -3  -2   5      204.22      224.43      5.21 o 
  -2  -2   5       49.92       46.89      4.17 o 
  -1  -2   5      712.64      631.68     83.94 o 
   0  -2   5      724.62      787.22     58.79 o 
   1  -2   5      301.20      285.67     22.83 o 
   2  -2   5      345.82      316.78     75.73 o 
   3  -2   5       10.24        7.12      1.91 o 
   4  -2   5       21.54       15.97      8.44 o 
   5  -2   5       51.50       26.74      2.52 o 
   6  -2   5       62.93       45.07      4.27 o 
   7  -2   5        2.71        4.96      3.33 o 
   8  -2   5       91.68       77.73      7.67 o 
   9  -2   5       57.19       84.75      6.38 o 
  -9  -1   5       12.55        4.64      5.25 o 
  -8  -1   5      175.20      171.41      8.40 o 
  -7  -1   5       35.97       30.78      3.15 o 
  -6  -1   5      333.39      359.82      9.16 o 
  -5  -1   5       28.74       34.91      2.09 o 
  -4  -1   5     1155.47     1448.34     14.38 o 
  -3  -1   5      101.07      113.26      6.16 o 
  -2  -1   5      101.68       95.83      2.67 o 
  -1  -1   5     2377.35     2565.52    128.20 o 
   0  -1   5        0.99        3.59      1.19 o 
   1  -1   5      236.77      242.77     42.40 o 
   2  -1   5     2975.58     3359.82    457.24 o 
   3  -1   5        5.09        2.97      1.59 o 
   4  -1   5        0.34       11.35      9.94 o 
   5  -1   5       39.05       34.24      2.71 o 
   6  -1   5        6.41        8.40      2.59 o 
   7  -1   5        5.57        6.54      2.63 o 
   8  -1   5      153.66      159.37      8.97 o 
   9  -1   5      194.16      222.32     12.04 o 
  -9   0   5       46.57       40.29      7.70 o 
  -8   0   5       45.98       47.93      9.20 o 
  -7   0   5        0.59        3.10      1.99 o 
  -6   0   5      110.62      108.98     20.10 o 
  -5   0   5      264.49      233.32     88.34 o 
  -4   0   5     5075.14     5342.18    870.29 o 
  -3   0   5       35.53       26.93     11.88 o 
  -2   0   5        8.04        2.41      1.53 o 
  -1   0   5      816.85      841.46    110.92 o 
   0   0   5       35.80       44.99      1.95 o 
   1   0   5     1583.05     1814.87    153.98 o 
   2   0   5      815.21      986.05     65.00 o 
   3   0   5      424.20      476.10    125.52 o 
   4   0   5       42.17       59.47      5.98 o 
   5   0   5        0.06        0.88      2.21 o 
   6   0   5      353.26      343.19     72.50 o 
   7   0   5       48.80       46.53      6.75 o 
   8   0   5        3.49        2.99      3.42 o 
   9   0   5        0.00        5.45      4.90 o 
  -9   1   5      596.44      476.71     13.61 o 
  -8   1   5        0.41        1.94      4.11 o 
  -7   1   5        0.86        2.35      3.53 o 
  -6   1   5       15.99       13.66      2.41 o 
  -5   1   5       78.00       98.60     39.08 o 
  -4   1   5     1247.06     1275.25    315.02 o 
  -3   1   5       22.42       34.84     10.28 o 
  -2   1   5        1.05        3.52      1.41 o 
  -1   1   5      356.21      379.73     21.69 o 
   0   1   5     1443.82     1644.88     62.03 o 
   1   1   5      281.92      361.28      7.39 o 
   2   1   5      708.06      899.59     32.16 o 
   3   1   5       19.29       47.97      2.64 o 
   4   1   5        1.37        3.27      2.00 o 
   5   1   5       43.44       54.10      4.71 o 
   6   1   5       46.05       54.22      3.55 o 
   7   1   5       12.08       12.20      2.90 o 
   8   1   5       73.45       82.64      7.06 o 
   9   1   5        7.64       11.20      4.76 o 
  -9   2   5      156.51      120.39      8.74 o 
  -8   2   5        1.00        1.14      4.10 o 
  -7   2   5        0.32       -3.33      3.33 o 
  -6   2   5       89.38       65.97      5.26 o 
  -5   2   5      248.99      198.19      6.60 o 
  -4   2   5      775.43      829.61     99.20 o 
  -3   2   5      209.71      247.64     25.56 o 
  -2   2   5       38.94       27.48      1.59 o 
  -1   2   5      121.96       92.86      9.05 o 
   0   2   5       36.12       30.85      1.79 o 
   1   2   5      327.62      406.38     10.02 o 
   2   2   5      456.50      531.93     16.41 o 
   3   2   5      202.48      218.16      6.30 o 
   4   2   5      782.24      864.76     12.89 o 
   5   2   5       25.03       29.95      2.93 o 
   6   2   5        0.18       -3.03      3.74 o 
   7   2   5       77.65       74.12      6.09 o 
   8   2   5       10.18        5.02      6.22 o 
  -9   3   5       12.65       19.20      5.17 o 
  -8   3   5       27.08       26.50      4.49 o 
  -7   3   5        2.98        2.82      3.92 o 
  -6   3   5      210.04      137.02      6.31 o 
  -5   3   5       80.71       66.26      4.69 o 
  -4   3   5       29.30       56.35      3.05 o 
  -3   3   5       25.20       36.82      1.85 o 
  -2   3   5     1279.75     1509.33     62.32 o 
  -1   3   5      774.71      913.73     44.07 o 
   0   3   5      613.88      683.76      7.66 o 
   1   3   5       28.81       33.80      2.00 o 
   2   3   5      137.16      140.45      4.23 o 
   3   3   5      635.57      662.87     12.14 o 
   4   3   5        0.36       -2.40      3.22 o 
   5   3   5      269.10      298.51      9.05 o 
   6   3   5       10.53        6.21      4.61 o 
   7   3   5        1.76        4.06      2.85 o 
   8   3   5        1.93       -1.05      6.20 o 
  -9   4   5       40.52       47.56      6.00 o 
  -8   4   5       55.09       59.35      5.05 o 
  -7   4   5       93.03       81.62      6.30 o 
  -6   4   5      238.20      167.84      7.28 o 
  -5   4   5        5.47        4.12      3.25 o 
  -4   4   5       12.26       22.53      2.42 o 
  -3   4   5       56.04       63.13     12.59 o 
  -2   4   5       44.17       57.26      3.13 o 
  -1   4   5      804.13      985.46     35.42 o 
   0   4   5      525.60      544.11     11.41 o 
   1   4   5      324.09      303.89     14.52 o 
   2   4   5      577.37      552.15     10.24 o 
   3   4   5       36.86       38.05      2.83 o 
   4   4   5       12.31       14.40      2.75 o 
   5   4   5       93.16       84.54      6.57 o 
   6   4   5       54.96       54.00      4.06 o 
   7   4   5      176.68      182.72     10.31 o 
  -9   5   5       11.89        6.20      5.49 o 
  -8   5   5       82.27       96.41      7.86 o 
  -7   5   5       44.96       62.93      5.66 o 
  -6   5   5      158.62      178.74      7.99 o 
  -5   5   5        0.92       -0.44      3.42 o 
  -4   5   5       18.76       36.08      3.06 o 
  -3   5   5       56.83       66.64      5.78 o 
  -2   5   5       25.30       29.80      2.82 o 
  -1   5   5        8.35        4.83      2.44 o 
   0   5   5       71.98       67.64      4.66 o 
   1   5   5        1.57       -2.05      3.09 o 
   2   5   5      481.40      387.34      9.38 o 
   3   5   5      287.53      282.39      8.77 o 
   4   5   5      878.55      845.47     15.43 o 
   5   5   5        4.42        5.12      4.59 o 
   6   5   5        7.81        9.41      3.20 o 
   7   5   5       81.35       81.59      6.09 o 
  -8   6   5        0.18       -3.12      7.18 o 
  -7   6   5       13.30       11.84      4.19 o 
  -6   6   5        0.87        5.15      2.80 o 
  -5   6   5       95.19      100.48      6.33 o 
  -4   6   5        7.27       12.09      2.66 o 
  -3   6   5      190.40      194.90      8.20 o 
  -2   6   5      365.55      389.61      9.92 o 
  -1   6   5       95.21      114.71      5.72 o 
   0   6   5       62.22       56.19      4.69 o 
   1   6   5       46.40       36.81      3.15 o 
   2   6   5       21.57       16.84      2.79 o 
   3   6   5      267.01      236.05      9.46 o 
   4   6   5      232.94      229.27      9.32 o 
   5   6   5       14.94       15.67      3.44 o 
   6   6   5      267.35      273.34     11.88 o 
  -8   7   5       50.89       79.04      6.49 o 
  -7   7   5       70.80       93.84      9.04 o 
  -6   7   5       70.64       82.41      6.76 o 
  -5   7   5      791.49      928.25     16.87 o 
  -4   7   5      397.08      461.84     12.05 o 
  -3   7   5      115.32      126.64      7.08 o 
  -2   7   5       57.63       76.02      5.95 o 
  -1   7   5        3.42        4.51      4.19 o 
   0   7   5      402.30      350.95      9.95 o 
   1   7   5      367.00      283.07     10.31 o 
   2   7   5      498.49      418.65     11.65 o 
   3   7   5      423.90      366.72     11.24 o 
   4   7   5       94.02       97.30      7.02 o 
   5   7   5        3.86        6.60      7.33 o 
  -7   8   5       18.62       27.41      4.98 o 
  -6   8   5        8.44        5.17      7.17 o 
  -5   8   5      506.71      561.39     14.32 o 
  -4   8   5      159.25      173.78      8.41 o 
  -3   8   5       31.31       26.34      3.81 o 
  -2   8   5       39.17       39.53      3.89 o 
  -1   8   5        5.64        5.79      5.44 o 
   0   8   5       38.06       36.98      4.26 o 
   1   8   5      156.44      115.35      7.19 o 
   2   8   5      368.29      309.99     11.14 o 
   3   8   5       89.38       71.92      4.82 o 
   4   8   5       23.51       12.81      5.37 o 
  -5   9   5      155.49      177.40     10.59 o 
  -4   9   5      220.93      240.15     10.85 o 
  -3   9   5        1.67       -0.36      4.81 o 
  -2   9   5       22.39       26.00      3.84 o 
  -1   9   5       64.58       65.81      6.37 o 
   0   9   5       47.61       38.70      4.33 o 
   1   9   5       15.47       21.07      3.81 o 
   2   9   5      171.42      137.72      9.94 o 
   3   9   5      122.70      118.16      9.88 o 
  -3  10   5       59.99       64.33      5.50 o 
  -2  10   5       13.12       12.96      4.32 o 
  -1  10   5       47.74       61.02      4.94 o 
   0  10   5      108.05      101.19      7.81 o 
  -2 -11   6        5.42       -4.80      7.71 o 
  -1 -11   6      402.31      406.40     13.38 o 
   0 -11   6      104.27       90.82      7.62 o 
   1 -11   6       75.48       82.83      7.56 o 
   2 -11   6        8.81       10.80      4.22 o 
   3 -11   6       43.02       52.56      5.15 o 
   4 -11   6       16.49       18.51      4.62 o 
  -4 -10   6       48.00       42.40      5.85 o 
  -3 -10   6       13.52       11.63      5.20 o 
  -2 -10   6        0.03        1.59      4.75 o 
  -1 -10   6      334.80      355.90     11.79 o 
   0 -10   6       14.25       14.48      3.79 o 
   1 -10   6        6.15        3.95      4.22 o 
   2 -10   6        2.06       -2.19      4.77 o 
   3 -10   6        5.35        2.87      5.09 o 
   4 -10   6        6.00       13.54      4.39 o 
   5 -10   6       27.97       35.46      5.36 o 
  -5  -9   6       32.25       27.81      5.44 o 
  -4  -9   6        2.87        5.17      4.69 o 
  -3  -9   6        0.25        4.53      4.65 o 
  -2  -9   6      329.32      348.73     11.55 o 
  -1  -9   6      423.90      410.64     11.82 o 
   0  -9   6        8.77       -5.72      5.72 o 
   1  -9   6        0.82       -1.65      5.41 o 
   2  -9   6       45.12       28.64      3.78 o 
   3  -9   6      122.47      115.05      7.32 o 
   4  -9   6      183.06      219.25      9.16 o 
   5  -9   6        6.16       11.57      3.21 o 
   6  -9   6       18.69       40.68      5.28 o 
  -6  -8   6       62.51       57.70      5.68 o 
  -5  -8   6        8.21       -0.32      4.23 o 
  -4  -8   6       64.60       69.82      6.17 o 
  -3  -8   6     1259.82     1342.51     19.54 o 
  -2  -8   6      322.24      322.55     10.02 o 
  -1  -8   6       10.42       10.40      2.74 o 
   0  -8   6       90.83       95.64      5.85 o 
   1  -8   6        0.05       -4.08      4.08 o 
   2  -8   6       22.53        9.47      3.30 o 
   3  -8   6       11.47       10.48      3.07 o 
   4  -8   6       33.25       33.13      3.85 o 
   5  -8   6      180.62      153.54      8.07 o 
   6  -8   6       27.49       35.04      4.27 o 
   7  -8   6        1.36        1.70      7.19 o 
  -7  -7   6       27.62       20.86      5.04 o 
  -6  -7   6        8.71        8.73      3.35 o 
  -5  -7   6       39.04       42.21      3.86 o 
  -4  -7   6       43.40       44.56      3.52 o 
  -3  -7   6      681.29      695.59     13.47 o 
  -2  -7   6      570.53      599.67     11.82 o 
  -1  -7   6      138.60      155.25      6.51 o 
   0  -7   6       42.99       41.38      2.99 o 
   1  -7   6      137.66      136.87      6.46 o 
   2  -7   6       61.20       35.60      3.42 o 
   3  -7   6        9.27        7.71      3.41 o 
   4  -7   6        1.08        1.46      3.53 o 
   5  -7   6      119.76      118.36      6.95 o 
   6  -7   6       20.73       15.57      4.13 o 
   7  -7   6       28.17       28.70      4.53 o 
   8  -7   6        4.00       -3.25      7.64 o 
  -8  -6   6        5.71        5.23      6.67 o 
  -7  -6   6       56.19       67.04      4.55 o 
  -6  -6   6       50.94       63.82      5.61 o 
  -5  -6   6       30.01       24.67      3.39 o 
  -4  -6   6      147.31      157.97      6.76 o 
  -3  -6   6        4.79        6.43      2.25 o 
  -2  -6   6       76.61       83.04      4.81 o 
  -1  -6   6       62.88       64.68      4.29 o 
   0  -6   6       80.75       67.74     16.42 o 
   1  -6   6      267.82      171.06     63.65 o 
   2  -6   6       64.12       46.46      3.23 o 
   3  -6   6       41.52       35.74      3.48 o 
   4  -6   6      411.44      333.32      9.35 o 
   5  -6   6      160.42      111.24      6.41 o 
   6  -6   6       55.75       56.45      3.98 o 
   7  -6   6      129.51       88.43      8.15 o 
   8  -6   6        0.33       -2.14      7.33 o 
  -8  -5   6       43.07       41.24      5.14 o 
  -7  -5   6      117.65      123.61      7.74 o 
  -6  -5   6      103.84      117.24      6.67 o 
  -5  -5   6      275.56      278.07      8.61 o 
  -4  -5   6      236.60      236.79      7.87 o 
  -3  -5   6      130.67      119.13      5.50 o 
  -2  -5   6       26.37       18.69      2.70 o 
  -1  -5   6      152.42      140.73     57.08 o 
   0  -5   6      219.58      169.48     59.36 o 
   1  -5   6      171.87      139.16     22.52 o 
   2  -5   6      164.18      129.74      6.89 o 
   3  -5   6      153.13      100.56     17.74 o 
   4  -5   6       55.98       35.60      3.00 o 
   5  -5   6     2295.95     1495.18     18.82 o 
   6  -5   6        7.22        5.66      2.82 o 
   7  -5   6       52.25       39.72      4.48 o 
   8  -5   6       23.76       18.73      5.40 o 
  -9  -4   6        2.03       -3.31      6.96 o 
  -8  -4   6      238.52      239.66      9.96 o 
  -7  -4   6       26.49       29.60      3.48 o 
  -6  -4   6        3.90        2.45      3.70 o 
  -5  -4   6       22.46       23.00      2.69 o 
  -4  -4   6        0.12        1.27      2.71 o 
  -3  -4   6       14.65       10.91      1.63 o 
  -2  -4   6        6.07        3.11      1.51 o 
  -1  -4   6       34.70       34.93     12.99 o 
   0  -4   6      232.37      206.97     70.00 o 
   1  -4   6      196.60      182.90      3.88 o 
   2  -4   6      463.73      369.11     36.13 o 
   3  -4   6      900.54      666.52    141.89 o 
   4  -4   6       95.15       75.49      4.56 o 
   5  -4   6      405.02      246.27      7.97 o 
   6  -4   6      356.09      201.93      8.09 o 
   7  -4   6      245.41      191.25      8.23 o 
   8  -4   6       51.29       52.18      4.93 o 
   9  -4   6        2.01       -1.45      7.69 o 
  -9  -3   6        0.06        2.89      6.58 o 
  -8  -3   6        1.15       -4.85      4.85 o 
  -7  -3   6       27.17       38.85      3.64 o 
  -6  -3   6      190.32      187.98      7.29 o 
  -5  -3   6       23.36       26.54      2.58 o 
  -4  -3   6        2.68        2.68      2.26 o 
  -3  -3   6        2.89        6.65      1.80 o 
  -2  -3   6      276.37      305.42      7.34 o 
  -1  -3   6      259.07      254.11     41.43 o 
   0  -3   6     1875.70     1822.95    301.33 o 
   1  -3   6       11.38        7.03      4.78 o 
   2  -3   6      108.55      113.79     10.00 o 
   3  -3   6        1.74      -17.47     34.99 o 
   4  -3   6       15.29       14.22      3.09 o 
   5  -3   6        1.97        3.63      3.30 o 
   6  -3   6       50.22       38.47      3.09 o 
   7  -3   6       49.50       32.23      3.48 o 
   8  -3   6        0.00        1.27      5.49 o 
   9  -3   6        0.02        8.19      5.37 o 
  -9  -2   6       43.99       41.09      5.07 o 
  -8  -2   6       21.83       23.63      3.26 o 
  -7  -2   6       19.88       19.53      2.90 o 
  -6  -2   6        4.27        0.44      3.74 o 
  -5  -2   6      311.66      328.03      8.18 o 
  -4  -2   6      268.85      225.36      4.80 o 
  -3  -2   6       14.93       19.35      2.02 o 
  -2  -2   6       80.39       97.59      3.41 o 
  -1  -2   6     1036.09     1175.86    133.15 o 
   0  -2   6      206.59      191.51     15.29 o 
   1  -2   6      477.28      431.74     29.52 o 
   2  -2   6      684.45      717.89    201.31 o 
   3  -2   6       27.28       15.71      5.96 o 
   4  -2   6      492.96      498.24    167.24 o 
   5  -2   6      241.84      112.52      5.66 o 
   6  -2   6       26.37       17.27      2.87 o 
   7  -2   6        5.42        1.65      4.05 o 
   8  -2   6       99.55       88.09      7.83 o 
   9  -2   6       22.20       29.84      5.89 o 
  -9  -1   6        8.54       -2.71      6.78 o 
  -8  -1   6      138.26      142.11      7.56 o 
  -7  -1   6       15.72       14.01      2.98 o 
  -6  -1   6       24.68       26.97      2.95 o 
  -5  -1   6      205.77      233.34      7.16 o 
  -4  -1   6     1927.41     2196.97     43.43 o 
  -3  -1   6      313.30      317.11     10.67 o 
  -2  -1   6     1011.19     1159.46     15.84 o 
  -1  -1   6      440.27      425.40     13.31 o 
   0  -1   6        0.76       -0.05      2.96 o 
   1  -1   6     2226.42     2248.92    339.32 o 
   2  -1   6      341.37      488.67     54.05 o 
   3  -1   6        7.45       11.04      3.20 o 
   4  -1   6       82.12       94.49     22.03 o 
   5  -1   6      156.11       91.91      5.24 o 
   6  -1   6       39.89       41.09      3.25 o 
   7  -1   6      235.77      199.71      8.33 o 
   8  -1   6       35.65       30.06      4.80 o 
   9  -1   6        3.07       -8.10      8.10 o 
  -9   0   6       45.65       57.28      3.24 o 
  -8   0   6        9.67        7.54      5.41 o 
  -7   0   6        2.21        0.12      2.73 o 
  -6   0   6       28.92       26.10      2.73 o 
  -5   0   6       10.21       16.12     10.23 o 
  -4   0   6     5164.51     5457.34    504.79 o 
  -3   0   6      780.77      676.04    233.90 o 
  -2   0   6        6.85       11.23      2.08 o 
  -1   0   6       85.81       89.05     12.05 o 
   0   0   6     2102.40     2443.01     21.57 o 
   1   0   6     1027.21     1195.26     85.65 o 
   2   0   6       25.61       19.15      1.44 o 
   3   0   6      124.47      137.19     46.45 o 
   4   0   6       35.89       66.86      3.08 o 
   5   0   6        0.97        1.08      2.12 o 
   6   0   6        5.24        3.47      2.20 o 
   7   0   6       27.56       29.03      4.33 o 
   8   0   6       96.44      106.97     16.90 o 
   9   0   6      188.13      214.50      8.42 o 
  -9   1   6       53.00       57.35      5.89 o 
  -8   1   6        9.74       -1.13      4.27 o 
  -7   1   6      198.64      173.19      7.42 o 
  -6   1   6       23.73       16.66      2.45 o 
  -5   1   6      445.25      207.57      6.90 o 
  -4   1   6     2480.72     2864.51    323.61 o 
  -3   1   6       27.40       41.28      7.08 o 
  -2   1   6      162.05      167.47      9.03 o 
  -1   1   6      146.12      155.46     11.14 o 
   0   1   6      790.27      777.54     28.81 o 
   1   1   6      206.60      237.55      4.05 o 
   2   1   6     2524.85     2992.84     67.97 o 
   3   1   6       21.66       23.33      2.48 o 
   4   1   6       19.30       28.09      2.57 o 
   5   1   6       54.98       58.18      4.70 o 
   6   1   6        2.07        4.22      3.65 o 
   7   1   6       15.11       18.56      3.12 o 
   8   1   6      129.33      132.54      9.33 o 
  -9   2   6        7.08       10.69      7.27 o 
  -8   2   6        3.93        0.27      5.52 o 
  -7   2   6       33.25       26.96      3.16 o 
  -6   2   6       72.83       59.78      4.82 o 
  -5   2   6       10.69        7.19      2.37 o 
  -4   2   6      151.11      167.06     18.32 o 
  -3   2   6      609.29      681.68     58.98 o 
  -2   2   6     1318.49     1516.65     62.47 o 
  -1   2   6      255.12      288.53     23.04 o 
   0   2   6      143.29      163.22     11.17 o 
   1   2   6       49.16       71.24      6.77 o 
   2   2   6      261.04      301.44      9.58 o 
   3   2   6      392.78      412.95     22.36 o 
   4   2   6     1150.41     1254.93     16.04 o 
   5   2   6        4.16       -1.78      3.75 o 
   6   2   6      186.94      226.20      8.40 o 
   7   2   6        4.15       -1.24      4.69 o 
   8   2   6       41.81       53.12      5.41 o 
  -9   3   6       10.68       20.16      5.17 o 
  -8   3   6        0.10       -1.48      5.61 o 
  -7   3   6       10.61        8.77      2.85 o 
  -6   3   6      101.00       89.95      5.55 o 
  -5   3   6      187.02      174.82      6.47 o 
  -4   3   6      679.57      812.57     55.69 o 
  -3   3   6        8.36       24.17     11.20 o 
  -2   3   6      115.18      135.58      3.94 o 
  -1   3   6      709.67      838.24     40.82 o 
   0   3   6      105.11      110.50      3.32 o 
   1   3   6      813.38      828.36     59.06 o 
   2   3   6      130.90      145.68     10.42 o 
   3   3   6      170.53      178.83      6.52 o 
   4   3   6     1440.45     1526.70     18.52 o 
   5   3   6       63.68       74.79      5.87 o 
   6   3   6      209.15      236.67      9.04 o 
   7   3   6       26.97       34.34      3.90 o 
   8   3   6        0.70        8.01      4.80 o 
  -9   4   6      124.34      129.39     10.72 o 
  -8   4   6      117.92      113.67      8.49 o 
  -7   4   6        4.40        1.37      4.12 o 
  -6   4   6       28.93       29.42      3.21 o 
  -5   4   6        6.46        5.52      2.66 o 
  -4   4   6       58.11       61.93      4.75 o 
  -3   4   6        0.03        3.90      2.95 o 
  -2   4   6      165.40      232.04     11.35 o 
  -1   4   6       45.78       62.83      4.52 o 
   0   4   6      256.54      255.12      5.22 o 
   1   4   6       22.34       16.87      1.83 o 
   2   4   6       68.97       55.83      4.56 o 
   3   4   6       64.82       70.75      4.92 o 
   4   4   6      227.10      236.67      8.17 o 
   5   4   6      407.94      398.47     11.34 o 
   6   4   6       93.31       99.11      7.23 o 
   7   4   6        3.02       -2.09      6.86 o 
  -9   5   6        4.63        0.75      8.02 o 
  -8   5   6        1.93       -6.00      7.34 o 
  -7   5   6        6.28        8.06      5.50 o 
  -6   5   6       84.16       83.90      6.48 o 
  -5   5   6        2.67        8.19      2.41 o 
  -4   5   6       29.10       37.42      3.03 o 
  -3   5   6        0.01        4.26      4.53 o 
  -2   5   6      105.45      104.89      5.89 o 
  -1   5   6      426.85      432.35      9.70 o 
   0   5   6       29.30       23.39      2.72 o 
   1   5   6       21.40       15.72      2.56 o 
   2   5   6       64.45       56.39      4.70 o 
   3   5   6        1.10        2.84      3.46 o 
   4   5   6      605.50      569.86     13.23 o 
   5   5   6        5.76       -4.40      4.89 o 
   6   5   6        5.02       -6.78      6.78 o 
  -8   6   6        7.71        6.11      7.28 o 
  -7   6   6       42.06       49.28      4.92 o 
  -6   6   6       23.23       30.68      3.69 o 
  -5   6   6       12.01       25.61      2.98 o 
  -4   6   6       14.34       17.96      3.00 o 
  -3   6   6      100.71      114.44      6.85 o 
  -2   6   6        2.53       -1.57      4.66 o 
  -1   6   6        0.43        1.97      3.92 o 
   0   6   6       59.56       39.39      3.11 o 
   1   6   6      117.48      103.88      5.71 o 
   2   6   6      359.10      324.15      9.81 o 
   3   6   6       43.68       49.02      4.06 o 
   4   6   6      256.96      247.36      9.59 o 
   5   6   6       34.99       37.20      3.85 o 
   6   6   6       27.07       31.30      5.53 o 
  -7   7   6        1.01       -1.39      6.94 o 
  -6   7   6       76.77       92.94      7.82 o 
  -5   7   6       71.95       84.94      6.49 o 
  -4   7   6       13.88        7.83      3.80 o 
  -3   7   6       33.26       34.56      3.91 o 
  -2   7   6        1.20       -0.48      4.11 o 
  -1   7   6       86.93       70.42      6.96 o 
   0   7   6      358.65      318.81     10.56 o 
   1   7   6        1.09       13.58      3.55 o 
   2   7   6       12.30       13.48      3.86 o 
   3   7   6      259.75      215.29      9.42 o 
   4   7   6        0.11       -2.31      7.33 o 
   5   7   6       13.97        6.89      7.44 o 
  -6   8   6      193.50      243.46     11.62 o 
  -5   8   6      300.19      331.59     11.43 o 
  -4   8   6       19.14       20.72      3.63 o 
  -3   8   6       58.32       51.04      4.18 o 
  -2   8   6        1.05        4.35      3.60 o 
  -1   8   6       14.61       13.61      3.15 o 
   0   8   6       29.77       33.25      3.73 o 
   1   8   6      366.80      294.94     10.65 o 
   2   8   6      359.30      304.03     10.92 o 
   3   8   6      111.99       97.98      8.98 o 
   4   8   6       10.26       13.90      5.02 o 
  -5   9   6      126.49      126.94     10.11 o 
  -4   9   6       30.91       31.32      4.75 o 
  -3   9   6       29.26       27.08      4.42 o 
  -2   9   6        8.80        9.92      3.97 o 
  -1   9   6        5.12        6.60      5.39 o 
   0   9   6       18.03        9.04      3.86 o 
   1   9   6       15.84       24.25      4.14 o 
   2   9   6      271.11      255.72     11.87 o 
  -2  10   6        0.79       -3.71      6.03 o 
  -1  10   6        0.59        2.62      5.12 o 
  -2 -11   7       35.32       40.79      5.72 o 
  -1 -11   7       14.17       15.89      3.92 o 
   0 -11   7      106.71      108.11      8.02 o 
   1 -11   7       63.09       60.67      5.20 o 
   2 -11   7       14.67       29.45      4.28 o 
   3 -11   7       23.50       23.60      4.98 o 
  -4 -10   7        0.71        9.14      6.73 o 
  -3 -10   7       29.10       36.32      5.45 o 
  -2 -10   7       38.62       47.39      4.26 o 
  -1 -10   7      148.55      135.43      8.47 o 
   0 -10   7       18.13        5.83      5.20 o 
   1 -10   7       54.67       44.36      4.21 o 
   2 -10   7        4.93        5.34      4.26 o 
   3 -10   7        1.34       -4.45      4.45 o 
   4 -10   7      140.35      153.89      9.41 o 
   5 -10   7       46.69       44.52      5.87 o 
  -5  -9   7        0.23        0.77      7.13 o 
  -4  -9   7      159.29      174.93      8.72 o 
  -3  -9   7       15.92       15.85      3.62 o 
  -2  -9   7      399.63      417.93     11.81 o 
  -1  -9   7       84.59       82.96      6.70 o 
   0  -9   7        9.98        8.56      3.69 o 
   1  -9   7       28.81       30.24      4.17 o 
   2  -9   7      184.52      150.08      8.09 o 
   3  -9   7       27.99       35.92      3.96 o 
   4  -9   7        0.93       -2.46      4.28 o 
   5  -9   7        5.52        4.94      5.12 o 
   6  -9   7       30.99       36.22      6.03 o 
  -6  -8   7        0.08        0.65      6.43 o 
  -5  -8   7      241.92      250.71     10.17 o 
  -4  -8   7      658.68      683.84     14.84 o 
  -3  -8   7       27.55       36.03      4.01 o 
  -2  -8   7      326.38      322.18     10.49 o 
  -1  -8   7       34.13       28.54      3.27 o 
   0  -8   7      151.49      173.91      7.39 o 
   1  -8   7      153.88      137.90      6.83 o 
   2  -8   7      303.33      172.39      7.76 o 
   3  -8   7       32.63       31.21      3.55 o 
   4  -8   7       48.31       62.44      6.21 o 
   5  -8   7        4.85        1.51      4.73 o 
   6  -8   7       98.88      101.33      7.67 o 
   7  -8   7       98.97      124.11     10.15 o 
  -7  -7   7       29.44       20.99      5.20 o 
  -6  -7   7        7.02        8.33      3.21 o 
  -5  -7   7       55.66       59.04      5.47 o 
  -4  -7   7      238.78      256.74      9.08 o 
  -3  -7   7      953.90      994.05     15.96 o 
  -2  -7   7     1697.07     1799.18     20.38 o 
  -1  -7   7        0.07        2.30      3.17 o 
   0  -7   7       27.16       33.35      2.98 o 
   1  -7   7        2.07        3.31      3.62 o 
   2  -7   7       62.57       31.31      3.59 o 
   3  -7   7        2.74        0.71      4.83 o 
   4  -7   7       92.13       96.76      6.63 o 
   5  -7   7      139.20      119.60      6.75 o 
   6  -7   7        0.59        5.15      5.14 o 
   7  -7   7       85.85      136.98      9.43 o 
  -8  -6   7        0.15        8.60      6.63 o 
  -7  -6   7       42.68       53.53      5.40 o 
  -6  -6   7       25.17       18.44      3.27 o 
  -5  -6   7       59.45       67.63      5.67 o 
  -4  -6   7        1.63        5.12      2.37 o 
  -3  -6   7     1791.83     1806.87     19.78 o 
  -2  -6   7       16.97       16.16      2.66 o 
  -1  -6   7       43.35       56.49      4.14 o 
   0  -6   7        0.01       -3.04      3.06 o 
   1  -6   7      203.37      185.03      6.87 o 
   2  -6   7       32.61       21.08      3.33 o 
   3  -6   7       54.95       40.82      3.80 o 
   4  -6   7        2.83        2.00      3.30 o 
   5  -6   7       32.24       30.39      3.26 o 
   6  -6   7      103.94      104.31      6.65 o 
   7  -6   7        0.02       -5.51      5.51 o 
   8  -6   7       48.10       64.76      6.12 o 
  -8  -5   7      161.59      146.81      9.72 o 
  -7  -5   7        3.72       -4.73      4.73 o 
  -6  -5   7       11.46        4.86      4.11 o 
  -5  -5   7       31.61       30.93      2.98 o 
  -4  -5   7      131.05      121.94      5.88 o 
  -3  -5   7      141.89      141.00      5.94 o 
  -2  -5   7      570.20      598.58    114.64 o 
  -1  -5   7       70.69       58.37     22.74 o 
   0  -5   7      544.52      483.70    165.65 o 
   1  -5   7        1.19        2.15      2.31 o 
   2  -5   7      120.44      110.70      3.90 o 
   3  -5   7        3.97        3.11      3.00 o 
   4  -5   7      116.71       93.59      5.36 o 
   5  -5   7      617.85      411.28     10.48 o 
   6  -5   7       16.07       18.09      2.96 o 
   7  -5   7        3.74        1.82      5.76 o 
   8  -5   7       11.60       23.15      4.88 o 
  -8  -4   7       11.60       16.62      3.48 o 
  -7  -4   7      217.12      217.83      9.11 o 
  -6  -4   7       18.68       20.29      2.88 o 
  -5  -4   7        7.35       10.39      2.42 o 
  -4  -4   7      379.40      452.44      9.64 o 
  -3  -4   7       61.69       57.86      3.39 o 
  -2  -4   7      864.95      848.01    104.84 o 
  -1  -4   7       27.08       30.71      3.21 o 
   0  -4   7     1115.07      930.61    334.07 o 
   1  -4   7        5.51        4.80      1.73 o 
   2  -4   7       64.95       60.66      5.28 o 
   3  -4   7      363.72      213.51     29.36 o 
   4  -4   7        2.72       -0.77      3.27 o 
   5  -4   7     1060.10      640.21     12.63 o 
   6  -4   7        0.29        1.03      3.39 o 
   7  -4   7        8.33       10.52      3.78 o 
   8  -4   7        4.43        2.99      6.80 o 
  -9  -3   7        2.00       -6.08      6.65 o 
  -8  -3   7      131.55      145.21      8.12 o 
  -7  -3   7       83.64       87.26      6.17 o 
  -6  -3   7      163.09      165.63      7.17 o 
  -5  -3   7        1.18        0.61      3.25 o 
  -4  -3   7        0.24        0.09      3.22 o 
  -3  -3   7        5.53        3.02      1.73 o 
  -2  -3   7       29.40       37.92      2.13 o 
  -1  -3   7        7.16        9.46      2.61 o 
   0  -3   7      758.96      728.66    133.17 o 
   1  -3   7      327.20      266.38     27.79 o 
   2  -3   7        9.25       14.02      1.69 o 
   3  -3   7      134.27      111.61     41.92 o 
   4  -3   7       65.65       40.74      3.91 o 
   5  -3   7      198.09      104.57      5.79 o 
   6  -3   7       10.75        6.17      2.68 o 
   7  -3   7       10.69        6.03      4.61 o 
   8  -3   7       11.79       15.84      4.42 o 
  -9  -2   7       52.51       50.73      5.17 o 
  -8  -2   7       26.82       23.96      3.55 o 
  -7  -2   7       10.95       10.77      3.10 o 
  -6  -2   7       37.52       42.39      3.22 o 
  -5  -2   7        6.22       11.31      2.12 o 
  -4  -2   7       20.30       26.60      1.95 o 
  -3  -2   7      131.76      117.30      3.61 o 
  -2  -2   7        1.66        2.27      1.90 o 
  -1  -2   7     1917.89     2194.24    235.18 o 
   0  -2   7        4.55        8.45      1.31 o 
   1  -2   7      149.52      181.20      3.69 o 
   2  -2   7        9.69       12.70      1.48 o 
   3  -2   7        1.86       20.80     12.63 o 
   4  -2   7        1.10       -2.94      2.94 o 
   5  -2   7        6.26        5.73      2.51 o 
   6  -2   7       21.74       16.73      2.85 o 
   7  -2   7        8.05        3.70      4.46 o 
   8  -2   7       32.07       26.93      4.85 o 
  -9  -1   7        0.16       11.93      4.05 o 
  -8  -1   7       45.49       46.16      3.74 o 
  -7  -1   7      221.92      226.33      8.47 o 
  -6  -1   7      348.09      429.02     10.10 o 
  -5  -1   7      134.24      163.78      6.28 o 
  -4  -1   7       82.51       97.50      3.60 o 
  -3  -1   7       18.61       27.51      1.78 o 
  -2  -1   7      122.24      186.69      3.81 o 
  -1  -1   7      167.85      229.88      3.93 o 
   0  -1   7      767.20      874.88      7.06 o 
   1  -1   7     3278.59     3796.39    397.13 o 
   2  -1   7        0.52        1.74      2.12 o 
   3  -1   7       74.80       82.06     33.25 o 
   4  -1   7        3.35        8.57      2.18 o 
   5  -1   7       16.23       17.41      2.42 o 
   6  -1   7       31.26       27.89      3.30 o 
   7  -1   7      107.26       89.29      6.53 o 
   8  -1   7       14.08        9.60      6.78 o 
  -9   0   7        1.92        4.07      4.74 o 
  -8   0   7        1.43        1.56      3.51 o 
  -7   0   7       89.23       80.42      4.08 o 
  -6   0   7      196.02      192.82     48.18 o 
  -5   0   7        0.30        1.58      1.77 o 
  -4   0   7      294.48      335.27     38.09 o 
  -3   0   7      150.36      116.71     34.93 o 
  -2   0   7     2902.45     3332.66    392.32 o 
  -1   0   7       67.13       51.63      8.99 o 
   0   0   7      102.14      106.66      3.49 o 
   1   0   7     1437.40     1697.05    125.49 o 
   2   0   7       32.16       45.93      2.69 o 
   3   0   7      695.83      762.50    198.88 o 
   4   0   7      586.85      688.11     38.48 o 
   5   0   7        7.80        6.10      2.12 o 
   6   0   7        2.22        1.21      2.64 o 
   7   0   7       39.40       49.50      5.43 o 
   8   0   7       62.97       88.03      6.16 o 
  -9   1   7       47.94       42.32      5.80 o 
  -8   1   7       62.21       57.40      5.03 o 
  -7   1   7        8.54        4.27      2.94 o 
  -6   1   7       67.52       63.37      5.02 o 
  -5   1   7       39.79       24.44      2.52 o 
  -4   1   7      335.01      354.44     67.41 o 
  -3   1   7        0.33        1.91      2.25 o 
  -2   1   7        2.90        2.01      1.96 o 
  -1   1   7       84.57       80.25      2.98 o 
   0   1   7       48.88       67.13      2.64 o 
   1   1   7      587.50      676.61     15.92 o 
   2   1   7      177.52      176.04      4.17 o 
   3   1   7      251.07      325.41      5.75 o 
   4   1   7       15.79       17.50      2.58 o 
   5   1   7        2.89        4.89      2.44 o 
   6   1   7        0.25        0.25      3.60 o 
   7   1   7        4.92        6.38      4.62 o 
   8   1   7       68.15       79.71      7.90 o 
  -9   2   7        0.09       -1.00      7.15 o 
  -8   2   7        0.60        6.00      5.50 o 
  -7   2   7       76.98       66.04      5.92 o 
  -6   2   7       63.40       58.01      4.85 o 
  -5   2   7      129.75      115.27      5.88 o 
  -4   2   7       10.80        7.35      6.68 o 
  -3   2   7     1122.86     1280.76    137.58 o 
  -2   2   7       93.38      102.33      6.15 o 
  -1   2   7       92.22       88.87      7.77 o 
   0   2   7       65.99       58.29      2.82 o 
   1   2   7      760.80      838.55     32.40 o 
   2   2   7      910.39      994.51     70.25 o 
   3   2   7       39.66       53.14      4.55 o 
   4   2   7      304.87      341.12      9.01 o 
   5   2   7      213.95      234.32      8.28 o 
   6   2   7       48.51       66.76      5.66 o 
   7   2   7       43.49       59.43      5.69 o 
   8   2   7        0.62        6.00      4.55 o 
  -9   3   7       97.42      103.52      9.96 o 
  -8   3   7       61.29       43.44      5.03 o 
  -7   3   7       11.50       13.71      3.06 o 
  -6   3   7      117.69       99.25      6.05 o 
  -5   3   7       90.43       88.71      5.30 o 
  -4   3   7       60.67       70.19      4.65 o 
  -3   3   7     1473.17     1662.93     80.15 o 
  -2   3   7      219.18      267.81     18.22 o 
  -1   3   7      109.42      100.68      7.58 o 
   0   3   7       55.40       43.79      2.91 o 
   1   3   7       47.27       41.39      3.18 o 
   2   3   7      137.34      106.48      5.26 o 
   3   3   7     3507.45     3395.48     37.49 o 
   4   3   7      600.62      606.98     12.40 o 
   5   3   7       37.07       37.71      3.63 o 
   6   3   7        6.66        4.77      4.03 o 
   7   3   7       37.81       35.55      5.26 o 
  -9   4   7        9.06       -4.07      7.83 o 
  -8   4   7      293.06      274.67     11.19 o 
  -7   4   7        5.91        3.44      4.16 o 
  -6   4   7       30.63       27.30      3.20 o 
  -5   4   7       35.50       37.26      3.22 o 
  -4   4   7        0.56       -2.07      3.21 o 
  -3   4   7       88.50      106.79      5.52 o 
  -2   4   7      299.49      309.77      8.46 o 
  -1   4   7        1.71        3.98      2.36 o 
   0   4   7       12.40       12.74      2.44 o 
   1   4   7      770.33      739.87     12.20 o 
   2   4   7      149.21      129.14      6.25 o 
   3   4   7      185.71      174.28      7.06 o 
   4   4   7      487.13      469.80     11.76 o 
   5   4   7       83.33       79.13      6.63 o 
   6   4   7       91.82       91.91      7.24 o 
   7   4   7       57.13       58.60      5.89 o 
  -8   5   7       24.46       23.90      5.50 o 
  -7   5   7      154.38      144.68      8.79 o 
  -6   5   7        3.15        0.55      3.96 o 
  -5   5   7      104.71      126.82      6.56 o 
  -4   5   7       64.61       72.35      5.29 o 
  -3   5   7      223.12      256.54      8.58 o 
  -2   5   7       75.38       66.32      5.72 o 
  -1   5   7        1.11        1.44      3.86 o 
   0   5   7       23.30       17.69      2.59 o 
   1   5   7        0.88        3.37      2.25 o 
   2   5   7        0.18       -3.19      3.19 o 
   3   5   7      371.59      346.76     10.70 o 
   4   5   7       52.39       51.14      4.03 o 
   5   5   7       14.76       16.71      3.42 o 
   6   5   7       12.49        9.21      5.09 o 
  -8   6   7        1.03       -4.43      7.01 o 
  -7   6   7        4.29       11.76      4.62 o 
  -6   6   7        0.78       -1.18      5.08 o 
  -5   6   7       41.14       47.83      3.69 o 
  -4   6   7       78.87       77.95      6.53 o 
  -3   6   7       52.57       51.03      4.22 o 
  -2   6   7        0.45        3.28      4.37 o 
  -1   6   7      444.33      394.70     10.44 o 
   0   6   7       25.65       33.87      3.15 o 
   1   6   7       19.88       18.58      3.44 o 
   2   6   7        6.97        5.25      5.30 o 
   3   6   7      144.48      132.01      8.33 o 
   4   6   7       86.43       83.60      7.02 o 
   5   6   7       25.98       31.82      5.20 o 
  -7   7   7      340.73      374.89     13.86 o 
  -6   7   7      161.56      170.55     10.11 o 
  -5   7   7       12.32       13.02      3.30 o 
  -4   7   7       52.59       65.19      6.06 o 
  -3   7   7      154.19      165.46      8.22 o 
  -2   7   7       25.28       23.69      3.54 o 
  -1   7   7       66.07       72.56      6.65 o 
   0   7   7       31.20       31.59      4.13 o 
   1   7   7       15.44       13.18      3.85 o 
   2   7   7        2.44        1.51      4.50 o 
   3   7   7       98.81       82.92      6.94 o 
   4   7   7      125.06       86.22      6.22 o 
  -6   8   7      259.52      300.19     12.46 o 
  -5   8   7       78.77       98.23      8.99 o 
  -4   8   7       12.77       14.06      3.11 o 
  -3   8   7        1.25       -3.39      4.59 o 
  -2   8   7        0.10        3.35      4.29 o 
  -1   8   7       11.00       12.79      3.42 o 
   0   8   7       81.12       59.36      4.48 o 
   1   8   7       88.86       82.46      7.11 o 
   2   8   7       88.78       65.55      6.11 o 
   3   8   7      319.04      272.75     12.30 o 
  -4   9   7       21.44       22.09      5.08 o 
  -3   9   7        5.90        3.49      5.68 o 
  -2   9   7       55.51       60.51      4.93 o 
  -1   9   7       71.35       61.05      4.71 o 
   0   9   7       82.14       71.50      5.34 o 
   1   9   7        1.95       10.70      3.71 o 
  -2 -11   8        4.10       -2.94      7.56 o 
  -1 -11   8      485.87      563.80     15.61 o 
   0 -11   8       84.98       93.68      7.42 o 
   1 -11   8       20.55       20.58      4.17 o 
   2 -11   8        3.63       12.94      3.73 o 
   3 -11   8       12.95       12.22      4.45 o 
  -4 -10   8       25.21       27.24      5.58 o 
  -3 -10   8       36.18       26.64      5.74 o 
  -2 -10   8       29.65       35.62      5.47 o 
  -1 -10   8       11.59       14.54      4.06 o 
   0 -10   8       29.03       25.47      3.73 o 
   1 -10   8        4.43        5.35      3.91 o 
   2 -10   8        0.06       -4.32      4.32 o 
   3 -10   8       23.18       17.87      4.33 o 
   4 -10   8       27.06       28.67      4.92 o 
   5 -10   8       97.24      121.58      9.78 o 
  -5  -9   8       50.67       53.56      5.89 o 
  -4  -9   8       18.63       23.58      4.89 o 
  -3  -9   8       28.90       30.04      4.01 o 
  -2  -9   8      123.13      126.76      7.87 o 
  -1  -9   8        1.48        1.46      5.61 o 
   0  -9   8       47.40       33.94      4.46 o 
   1  -9   8       97.15       79.99      7.17 o 
   2  -9   8       31.97       43.49      4.00 o 
   3  -9   8        0.05       -4.33      4.33 o 
   4  -9   8       34.10       32.64      3.78 o 
   5  -9   8       18.65       20.17      4.98 o 
   6  -9   8       17.32       31.16      5.37 o 
  -6  -8   8       15.86       23.22      4.80 o 
  -5  -8   8      501.13      514.67     13.77 o 
  -4  -8   8       63.44       61.29      4.62 o 
  -3  -8   8      315.98      353.47     10.96 o 
  -2  -8   8      254.99      237.67      9.67 o 
  -1  -8   8      312.05      285.36      9.46 o 
   0  -8   8       74.01       68.29      5.52 o 
   1  -8   8        5.66        7.97      2.82 o 
   2  -8   8      576.93      496.82     12.11 o 
   3  -8   8        0.02        6.48      2.98 o 
   4  -8   8      293.33      309.88     10.70 o 
   5  -8   8       81.13       87.71      7.01 o 
   6  -8   8       11.53       26.60      5.36 o 
   7  -8   8       48.78       74.29      6.35 o 
  -7  -7   8        1.57        5.80      6.92 o 
  -6  -7   8       16.73       17.29      3.58 o 
  -5  -7   8      281.34      304.32     10.47 o 
  -4  -7   8      352.05      370.51     10.99 o 
  -3  -7   8       58.55       54.80      5.44 o 
  -2  -7   8      138.64      149.94      6.79 o 
  -1  -7   8        3.42       -1.97      3.60 o 
   0  -7   8       87.24       92.91      5.18 o 
   1  -7   8       46.00       46.24      3.33 o 
   2  -7   8      117.20       63.37      5.74 o 
   3  -7   8        6.46        4.85      3.25 o 
   4  -7   8       13.80        8.02      5.36 o 
   5  -7   8        8.65       11.19      2.79 o 
   6  -7   8        0.78        2.52      4.37 o 
   7  -7   8        4.69        2.44      7.05 o 
  -7  -6   8        2.99        1.65      6.52 o 
  -6  -6   8        1.20        6.87      2.57 o 
  -5  -6   8       14.45       15.02      3.04 o 
  -4  -6   8      201.58      199.12      7.70 o 
  -3  -6   8     1505.56     1463.23     18.23 o 
  -2  -6   8        0.66       -3.51      3.51 o 
  -1  -6   8        0.90        3.74      2.13 o 
   0  -6   8      138.86      163.15      6.26 o 
   1  -6   8      177.89      163.80      6.64 o 
   2  -6   8      288.67      214.81      7.91 o 
   3  -6   8       20.21       11.52      3.53 o 
   4  -6   8      639.95      521.97     11.81 o 
   5  -6   8       68.95       60.78      5.44 o 
   6  -6   8      115.24       95.63      7.55 o 
   7  -6   8       14.16       12.22      4.18 o 
   8  -6   8       28.95       35.83      6.10 o 
  -8  -5   8       28.26       29.79      4.78 o 
  -7  -5   8       65.75       55.15      4.24 o 
  -6  -5   8      129.32      119.21      7.17 o 
  -5  -5   8      154.85      149.34      7.23 o 
  -4  -5   8       36.87       45.20      4.19 o 
  -3  -5   8       20.79       18.95      2.45 o 
  -2  -5   8       71.52       84.10      4.64 o 
  -1  -5   8       22.37       22.68      5.62 o 
   0  -5   8       73.78       74.26     31.22 o 
   1  -5   8        5.03        7.36      1.95 o 
   2  -5   8       16.79       18.04      2.89 o 
   3  -5   8     1458.25      900.13     13.71 o 
   4  -5   8        5.25        5.45      2.41 o 
   5  -5   8        0.11        4.42      3.46 o 
   6  -5   8       10.35        9.30      3.06 o 
   7  -5   8        8.82       -6.44      6.44 o 
   8  -5   8       14.10       27.90      5.52 o 
  -8  -4   8       20.68       11.02      5.05 o 
  -7  -4   8       57.31       61.98      4.27 o 
  -6  -4   8       39.09       44.09      3.54 o 
  -5  -4   8      216.24      220.44      7.94 o 
  -4  -4   8     1442.27     1603.63     18.12 o 
  -3  -4   8      265.50      285.03      7.56 o 
  -2  -4   8     2677.62     2797.70    300.96 o 
  -1  -4   8       69.75       84.63     10.87 o 
   0  -4   8       97.21       91.81     26.61 o 
   1  -4   8     1014.14      904.28     46.92 o 
   2  -4   8       14.82       16.49      2.99 o 
   3  -4   8      361.39      202.95      6.58 o 
   4  -4   8      821.56      682.98     12.30 o 
   5  -4   8      469.04      310.23      9.26 o 
   6  -4   8      606.39      485.92     12.19 o 
   7  -4   8       41.35       33.38      4.26 o 
   8  -4   8        1.62        4.53      7.13 o 
  -9  -3   8       86.36       69.40      5.83 o 
  -8  -3   8       29.13       22.84      3.90 o 
  -7  -3   8      310.25      313.00     10.23 o 
  -6  -3   8        0.54        4.35      3.30 o 
  -5  -3   8       58.20       62.91      4.85 o 
  -4  -3   8        4.69        4.65      2.09 o 
  -3  -3   8       57.46       61.42      3.18 o 
  -2  -3   8      639.92      814.47     22.41 o 
  -1  -3   8      719.46      820.44     71.83 o 
   0  -3   8        7.30        1.81      2.02 o 
   1  -3   8       29.05       31.91      4.93 o 
   2  -3   8      368.64      394.18     29.13 o 
   3  -3   8        8.67       -1.11     39.83 o 
   4  -3   8        3.12        0.77      3.28 o 
   5  -3   8        4.88        7.13      2.44 o 
   6  -3   8       48.19       47.98      3.65 o 
   7  -3   8       19.19       28.14      4.23 o 
   8  -3   8       25.17       31.23      5.61 o 
  -9  -2   8       53.06       54.06      5.57 o 
  -8  -2   8        4.24        3.98      4.61 o 
  -7  -2   8       24.27       27.47      3.52 o 
  -6  -2   8        3.52        5.90      2.71 o 
  -5  -2   8      751.70      798.74     12.90 o 
  -4  -2   8       11.55       13.31      2.62 o 
  -3  -2   8        0.22        0.83      2.07 o 
  -2  -2   8      193.05      265.80      4.70 o 
  -1  -2   8     1146.53     1244.23     63.61 o 
   0  -2   8      232.49      260.63      4.49 o 
   1  -2   8        2.37        1.41      2.00 o 
   2  -2   8      598.61      559.03     81.44 o 
   3  -2   8      212.89      227.42     57.29 o 
   4  -2   8        9.50        2.69      3.31 o 
   5  -2   8      121.08       67.69      5.05 o 
   6  -2   8      504.86      463.83     11.67 o 
   7  -2   8       20.94       27.40      4.38 o 
   8  -2   8       22.63       32.52      5.44 o 
  -9  -1   8        0.16        8.34      4.28 o 
  -8  -1   8       36.39       34.60      3.55 o 
  -7  -1   8      108.39      110.14      6.42 o 
  -6  -1   8      795.22      926.04     14.98 o 
  -5  -1   8        0.27       -1.57      3.19 o 
  -4  -1   8        3.99        5.27      2.72 o 
  -3  -1   8      755.50      857.40      8.25 o 
  -2  -1   8        1.88        7.56      2.28 o 
  -1  -1   8     1290.31     1560.35     14.21 o 
   0  -1   8      475.27      557.17      8.98 o 
   1  -1   8       20.64       20.03      1.62 o 
   2  -1   8        3.11       -5.80      9.90 o 
   3  -1   8       60.49       73.00     29.19 o 
   4  -1   8       65.16       67.71      4.65 o 
   5  -1   8        3.62        8.40      2.37 o 
   6  -1   8      394.14      409.03     10.95 o 
   7  -1   8       16.05       21.05      4.12 o 
   8  -1   8        2.77       -7.43      7.43 o 
  -9   0   8        6.68       16.94      4.38 o 
  -8   0   8       65.84       64.11     13.95 o 
  -7   0   8        2.71        5.80      2.26 o 
  -6   0   8     1451.92     1408.39    209.76 o 
  -5   0   8      119.95      121.09     41.00 o 
  -4   0   8       11.87       20.80      2.49 o 
  -3   0   8       81.39       91.79     28.70 o 
  -2   0   8     2361.15     2705.27    202.65 o 
  -1   0   8      423.12      479.32     78.76 o 
   0   0   8       32.32       30.12      1.84 o 
   1   0   8      647.34      800.91     47.23 o 
   2   0   8        6.79        9.55      4.29 o 
   3   0   8      101.39       90.62     25.69 o 
   4   0   8        1.92       -2.11      4.59 o 
   5   0   8       16.79       14.17      1.77 o 
   6   0   8        7.82        8.41      2.04 o 
   7   0   8      183.28      196.75      6.41 o 
   8   0   8       16.90       32.83      6.28 o 
  -9   1   8       35.29       22.51      5.72 o 
  -8   1   8      121.68      108.24      8.13 o 
  -7   1   8        0.37       -1.07      3.94 o 
  -6   1   8      120.41      102.43      5.96 o 
  -5   1   8       36.25       26.39      2.94 o 
  -4   1   8        5.11       -3.74     10.27 o 
  -3   1   8      283.38      278.16     45.39 o 
  -2   1   8      197.21      227.05      9.38 o 
  -1   1   8       39.37       38.51      2.58 o 
   0   1   8       31.57       32.41      4.51 o 
   1   1   8      469.47      605.98      7.18 o 
   2   1   8      172.31      193.71      5.28 o 
   3   1   8        6.27        9.27      2.18 o 
   4   1   8       40.30       38.70      3.05 o 
   5   1   8        8.86       13.32      2.72 o 
   6   1   8       32.45       35.07      3.68 o 
   7   1   8      179.67      233.62      9.72 o 
   8   1   8       15.33       14.94      5.05 o 
  -9   2   8        0.27        3.14      7.65 o 
  -8   2   8       10.88        7.37      5.87 o 
  -7   2   8       21.55       22.06      3.19 o 
  -6   2   8      291.48      261.46      8.60 o 
  -5   2   8        3.67        3.64      2.39 o 
  -4   2   8       57.90       58.07      4.45 o 
  -3   2   8     1129.75     1237.28    103.32 o 
  -2   2   8       25.23       28.76      4.78 o 
  -1   2   8       99.91      101.28      7.91 o 
   0   2   8       48.85       51.66      2.81 o 
   1   2   8      197.70      209.27      4.73 o 
   2   2   8      478.88      452.48      9.40 o 
   3   2   8       76.36       80.47      5.05 o 
   4   2   8       66.74       70.04      5.12 o 
   5   2   8        1.16        1.82      3.95 o 
   6   2   8      104.54      108.25      6.65 o 
   7   2   8      113.39      150.97      9.52 o 
  -9   3   8        4.83       -3.63      8.10 o 
  -8   3   8        6.89        9.10      4.22 o 
  -7   3   8       74.09       67.28      6.10 o 
  -6   3   8       84.33       84.50      5.89 o 
  -5   3   8      135.22      126.40      6.31 o 
  -4   3   8      280.21      292.97      8.28 o 
  -3   3   8      545.53      609.91     11.04 o 
  -2   3   8       22.20       20.00      2.09 o 
  -1   3   8       41.06       51.24      5.09 o 
   0   3   8      166.91      176.30     14.57 o 
   1   3   8       41.35       40.29      2.80 o 
   2   3   8      405.20      363.28      9.08 o 
   3   3   8      681.92      641.83     12.61 o 
   4   3   8      138.46      142.94      6.99 o 
   5   3   8        1.30        3.32      4.13 o 
   6   3   8       45.87       49.34      4.06 o 
   7   3   8      345.65      350.02     13.21 o 
  -8   4   8        0.34       -1.71      6.58 o 
  -7   4   8        4.78        7.19      5.28 o 
  -6   4   8        5.40        5.92      4.22 o 
  -5   4   8       99.03       95.46      5.88 o 
  -4   4   8        6.22        9.25      2.44 o 
  -3   4   8      357.88      395.17      9.60 o 
  -2   4   8        0.01        0.37      4.11 o 
  -1   4   8      324.01      300.55      8.55 o 
   0   4   8      397.08      423.71      9.67 o 
   1   4   8      446.21      414.63      9.80 o 
   2   4   8       12.16       13.49      2.58 o 
   3   4   8      456.09      416.15     10.71 o 
   4   4   8       53.82       51.90      3.91 o 
   5   4   8      153.01      152.20      8.06 o 
   6   4   8       61.31       61.68      5.57 o 
  -8   5   8       11.88        6.46      7.47 o 
  -7   5   8       29.67       31.94      4.61 o 
  -6   5   8        0.04        2.02      5.12 o 
  -5   5   8        1.96        2.62      2.77 o 
  -4   5   8       73.96       78.81      5.66 o 
  -3   5   8      197.89      218.14      8.39 o 
  -2   5   8       20.09       14.17      3.35 o 
  -1   5   8        3.72       -0.22      4.08 o 
   0   5   8        0.08       -2.03      3.44 o 
   1   5   8        6.20        7.59      2.47 o 
   2   5   8       14.48        5.46      5.09 o 
   3   5   8        0.05        8.54      3.09 o 
   4   5   8       95.59       85.99      6.76 o 
   5   5   8       47.62       52.22      4.19 o 
   6   5   8        5.79        4.37      6.53 o 
  -7   6   8       85.74       86.56      6.49 o 
  -6   6   8        7.84        6.31      5.35 o 
  -5   6   8      165.10      169.35      8.22 o 
  -4   6   8       71.19       87.51      6.44 o 
  -3   6   8        3.35        8.93      2.98 o 
  -2   6   8       51.99       49.12      4.08 o 
  -1   6   8        9.25        8.60      3.69 o 
   0   6   8      774.34      701.64     14.41 o 
   1   6   8       36.66       38.24      4.12 o 
   2   6   8       16.36       10.20      4.17 o 
   3   6   8      219.03      185.62      8.95 o 
   4   6   8       42.08       38.53      4.30 o 
   5   6   8       29.13       28.89      5.52 o 
  -7   7   8      155.95      197.43     11.47 o 
  -6   7   8       76.70       83.51      6.25 o 
  -5   7   8       48.79       58.27      4.43 o 
  -4   7   8        0.73       -2.73      4.61 o 
  -3   7   8       13.63       12.95      3.35 o 
  -2   7   8      289.46      309.81     10.65 o 
  -1   7   8       28.35       21.61      4.38 o 
   0   7   8       91.23       85.53      7.27 o 
   1   7   8        0.00        3.62      4.64 o 
   2   7   8       64.50       65.10      4.27 o 
   3   7   8        6.69       -2.77      6.91 o 
   4   7   8       19.20       11.63      5.56 o 
  -5   8   8        0.59        5.39      6.36 o 
  -4   8   8        5.65       -5.49      6.76 o 
  -3   8   8        1.66       -2.28      4.60 o 
  -2   8   8      135.70      125.15      7.80 o 
  -1   8   8      589.29      487.26     13.57 o 
   0   8   8        2.11        4.60      5.02 o 
   1   8   8       23.37       16.20      4.00 o 
   2   8   8        3.37        2.19      6.95 o 
  -3   9   8        0.32        4.72      6.51 o 
  -2   9   8       41.76       36.76      4.86 o 
  -1   9   8        2.88        3.09      4.02 o 
   0   9   8        0.23        0.33      5.04 o 
  -1 -11   9       48.99       82.14      7.86 o 
   0 -11   9        9.34        3.62      6.17 o 
   1 -11   9       82.98       87.67      7.88 o 
   2 -11   9        2.27       -0.75      5.93 o 
  -3 -10   9        0.33       -7.06      7.06 o 
  -2 -10   9        2.65        1.96      7.40 o 
  -1 -10   9       10.66        4.59      5.14 o 
   0 -10   9       26.68       34.37      4.14 o 
   1 -10   9        7.78       -3.87      4.39 o 
   2 -10   9       81.88       74.07      6.65 o 
   3 -10   9        0.13        3.36      5.56 o 
   4 -10   9       10.17       10.71      4.59 o 
  -5  -9   9        2.72        4.35      6.75 o 
  -4  -9   9        1.78        2.63      7.19 o 
  -3  -9   9       13.76       11.24      3.81 o 
  -2  -9   9      123.79      124.73      7.86 o 
  -1  -9   9       40.51       47.27      4.08 o 
   0  -9   9       52.12       31.83      4.19 o 
   1  -9   9        6.44        2.03      5.49 o 
   2  -9   9      123.90      134.42      7.51 o 
   3  -9   9        0.04        2.13      3.90 o 
   4  -9   9       20.51       17.59      3.59 o 
   5  -9   9       14.28       20.44      4.99 o 
  -6  -8   9       12.12       10.87      7.38 o 
  -5  -8   9      289.14      249.10     11.67 o 
  -4  -8   9        3.04        0.91      4.56 o 
  -3  -8   9       90.66       97.62      7.42 o 
  -2  -8   9      310.47      291.03     10.34 o 
  -1  -8   9      130.07      103.06      7.08 o 
   0  -8   9       65.18       40.14      4.10 o 
   1  -8   9        1.07        5.39      3.66 o 
   2  -8   9        8.92       13.07      3.20 o 
   3  -8   9      367.04      333.19     10.85 o 
   4  -8   9       44.42       30.70      3.81 o 
   5  -8   9      302.11      310.39     11.23 o 
   6  -8   9       10.49       17.05      5.07 o 
  -7  -7   9        4.53        3.38      7.19 o 
  -6  -7   9        0.31       -6.31      6.80 o 
  -5  -7   9      896.46      951.50     17.61 o 
  -4  -7   9        5.40        5.20      4.80 o 
  -3  -7   9      425.95      429.32     11.49 o 
  -2  -7   9        4.48        4.73      3.55 o 
  -1  -7   9        5.99       10.15      2.61 o 
   0  -7   9      123.53      149.10      6.65 o 
   1  -7   9        1.39       -2.00      4.01 o 
   2  -7   9       11.52        9.95      3.26 o 
   3  -7   9      611.91      543.40     12.29 o 
   4  -7   9      105.67      109.18      6.92 o 
   5  -7   9       34.15       32.04      3.55 o 
   6  -7   9        3.13        5.17      3.70 o 
   7  -7   9       11.30       16.21      5.30 o 
  -7  -6   9        0.22        2.42      6.56 o 
  -6  -6   9       23.58       18.94      3.23 o 
  -5  -6   9      364.37      388.76     11.27 o 
  -4  -6   9      724.19      766.58     14.56 o 
  -3  -6   9      278.01      250.60      8.10 o 
  -2  -6   9      333.02      350.34      9.09 o 
  -1  -6   9       19.35       20.72      2.74 o 
   0  -6   9        0.97        0.61      3.17 o 
   1  -6   9        0.57        2.04      3.76 o 
   2  -6   9       26.18       16.34      3.39 o 
   3  -6   9      685.95      497.16     11.94 o 
   4  -6   9      187.34      179.64      7.98 o 
   5  -6   9       50.05       57.58      5.41 o 
   6  -6   9       21.25       17.11      4.03 o 
   7  -6   9       99.33      156.80      9.92 o 
  -8  -5   9        3.36       10.47      4.28 o 
  -7  -5   9        1.95       -0.01      4.64 o 
  -6  -5   9        3.76        3.98      4.12 o 
  -5  -5   9       47.23       49.08      3.71 o 
  -4  -5   9        4.20       -2.45      3.63 o 
  -3  -5   9      144.69      156.78      6.43 o 
  -2  -5   9      103.84      126.03      5.79 o 
  -1  -5   9      433.49      450.46      9.32 o 
   0  -5   9       22.56       15.74      2.45 o 
   1  -5   9        0.04        0.71      3.36 o 
   2  -5   9        8.35        0.77      4.34 o 
   3  -5   9     3844.51     2528.71     23.33 o 
   4  -5   9       24.02       13.97      2.89 o 
   5  -5   9       27.28       27.90      3.37 o 
   6  -5   9       46.18       30.11      3.91 o 
   7  -5   9        4.83       -3.59      6.14 o 
   8  -5   9       75.02      116.39      9.62 o 
  -8  -4   9        0.70       -6.47      6.69 o 
  -7  -4   9        8.41        4.22      4.00 o 
  -6  -4   9       49.11       53.67      3.75 o 
  -5  -4   9      306.41      317.26      9.49 o 
  -4  -4   9      973.73     1018.51     14.94 o 
  -3  -4   9      120.98      124.61      5.61 o 
  -2  -4   9      138.36      151.32      8.17 o 
  -1  -4   9        3.42       13.04      1.68 o 
   0  -4   9      553.14      476.60    131.68 o 
   1  -4   9       65.18       61.31      3.25 o 
   2  -4   9        3.48        4.62      2.58 o 
   3  -4   9      659.76      370.97      9.37 o 
   4  -4   9        5.08        0.87      3.49 o 
   5  -4   9      548.45      361.73     10.26 o 
   6  -4   9        6.31        0.53      4.32 o 
   7  -4   9       40.22       32.85      4.66 o 
   8  -4   9       19.28       35.47      5.47 o 
  -9  -3   9        0.89        1.14      5.95 o 
  -8  -3   9        3.56        6.57      4.42 o 
  -7  -3   9        3.63        6.89      2.93 o 
  -6  -3   9       55.72       70.81      5.47 o 
  -5  -3   9        0.86       -0.66      3.64 o 
  -4  -3   9      135.06      162.83      6.28 o 
  -3  -3   9      111.18      115.99      4.07 o 
  -2  -3   9       52.20       57.08      3.11 o 
  -1  -3   9      324.05      387.74     44.66 o 
   0  -3   9       10.79       17.89      4.03 o 
   1  -3   9      181.09      183.93     17.76 o 
   2  -3   9       21.04       27.70      2.12 o 
   3  -3   9        1.30        4.22      2.08 o 
   4  -3   9       20.55       18.74      2.47 o 
   5  -3   9       50.20       33.41      3.04 o 
   6  -3   9       44.88       46.96      3.65 o 
   7  -3   9        0.52       -2.48      5.68 o 
   8  -3   9        1.17       -2.10      7.43 o 
  -9  -2   9        0.39       -6.80      6.80 o 
  -8  -2   9        0.26        3.81      4.67 o 
  -7  -2   9       29.98       29.25      3.31 o 
  -6  -2   9      243.12      235.92      8.47 o 
  -5  -2   9      881.31      945.19     14.57 o 
  -4  -2   9      149.05      181.73      6.31 o 
  -3  -2   9       45.19       66.15      3.16 o 
  -2  -2   9       49.81       71.31      3.17 o 
  -1  -2   9      149.24      142.67      3.82 o 
   0  -2   9       94.92      107.33      3.34 o 
   1  -2   9        0.93       -0.46      2.24 o 
   2  -2   9        0.51       11.41      9.82 o 
   3  -2   9       18.50       18.90      2.46 o 
   4  -2   9       55.37       40.42      3.01 o 
   5  -2   9      515.33      286.11      9.03 o 
   6  -2   9        4.91       10.24      2.74 o 
   7  -2   9       42.19       56.35      5.15 o 
   8  -2   9       75.25       93.82      6.90 o 
  -9  -1   9       17.34       18.19      4.82 o 
  -8  -1   9       59.11       68.29      6.12 o 
  -7  -1   9       34.37       26.53      3.37 o 
  -6  -1   9      197.02      188.74      7.82 o 
  -5  -1   9      112.77      131.41      5.82 o 
  -4  -1   9       35.17       35.00      2.77 o 
  -3  -1   9      627.01      728.02     10.67 o 
  -2  -1   9      248.31      298.95      6.57 o 
  -1  -1   9      933.36     1091.55      9.03 o 
   0  -1   9        5.94       10.45      1.80 o 
   1  -1   9      177.85      215.59     16.18 o 
   2  -1   9       57.47       76.24     11.28 o 
   3  -1   9        0.44        0.53      3.21 o 
   4  -1   9        9.29        5.96      2.44 o 
   5  -1   9      552.60      347.06     10.00 o 
   6  -1   9       43.86       34.36      3.62 o 
   7  -1   9       26.03       26.74      4.39 o 
   8  -1   9       88.33      109.12     10.26 o 
  -9   0   9       11.27       13.35      3.97 o 
  -8   0   9        9.97        2.87      3.80 o 
  -7   0   9       26.83       25.91      3.12 o 
  -6   0   9     2803.24     2799.76    303.73 o 
  -5   0   9      216.63      190.95     65.95 o 
  -4   0   9       79.16       88.52     11.41 o 
  -3   0   9       23.66       25.88      6.55 o 
  -2   0   9        0.17       -0.47      3.62 o 
  -1   0   9      229.69      240.58     39.59 o 
   0   0   9      106.36      128.32      3.68 o 
   1   0   9      373.02      410.16     23.99 o 
   2   0   9      539.21      662.56     30.40 o 
   3   0   9      316.62      338.85     70.93 o 
   4   0   9      272.65      283.30     15.26 o 
   5   0   9      123.04      135.25      4.79 o 
   6   0   9       50.97       51.62      2.81 o 
   7   0   9       41.28       53.58      3.34 o 
   8   0   9       84.40       97.09      5.33 o 
  -9   1   9       32.04       38.33      5.58 o 
  -8   1   9       50.22       51.70      4.93 o 
  -7   1   9        6.30        5.77      4.01 o 
  -6   1   9     1334.91     1316.73     18.34 o 
  -5   1   9        3.77       -3.44      3.44 o 
  -4   1   9       39.31       38.16      2.83 o 
  -3   1   9        0.93       -4.93     24.42 o 
  -2   1   9        4.19       14.60      6.60 o 
  -1   1   9        1.78        3.18      2.34 o 
   0   1   9     2114.21     2411.15     59.46 o 
   1   1   9       19.16       19.46      2.27 o 
   2   1   9        0.10        0.36      2.80 o 
   3   1   9       67.32       62.19      4.94 o 
   4   1   9       63.63       59.88      5.34 o 
   5   1   9      108.71      104.67      7.07 o 
   6   1   9        8.25       12.38      3.05 o 
   7   1   9        0.51        7.38      6.84 o 
  -9   2   9        4.94        9.80      7.31 o 
  -8   2   9       35.15       32.98      4.81 o 
  -7   2   9       75.84       73.26      5.63 o 
  -6   2   9       12.61       14.11      3.07 o 
  -5   2   9      259.34      198.74      7.50 o 
  -4   2   9       91.96       82.99      5.20 o 
  -3   2   9      365.00      406.77      9.04 o 
  -2   2   9      163.36      195.60     11.04 o 
  -1   2   9      365.47      381.46     25.25 o 
   0   2   9       55.87       51.88      2.80 o 
   1   2   9       44.57       43.98      4.03 o 
   2   2   9      337.88      371.36      9.13 o 
   3   2   9      328.03      350.44      9.29 o 
   4   2   9       73.82       78.14      5.49 o 
   5   2   9       14.74       16.91      3.38 o 
   6   2   9        0.71       -3.09      4.27 o 
   7   2   9       15.23       19.35      5.30 o 
  -9   3   9       54.54       58.11      6.30 o 
  -8   3   9       19.78       25.41      5.15 o 
  -7   3   9        8.59        6.60      3.92 o 
  -6   3   9      250.41      255.06      9.06 o 
  -5   3   9      153.42      135.23      6.59 o 
  -4   3   9        5.64        1.96      3.71 o 
  -3   3   9        0.13        1.62      3.15 o 
  -2   3   9       36.77       31.15      3.35 o 
  -1   3   9      426.95      438.04      9.75 o 
   0   3   9      138.86      131.76      5.85 o 
   1   3   9      898.84      846.49     13.50 o 
   2   3   9     1369.22     1279.33     17.01 o 
   3   3   9        4.41        4.13      2.50 o 
   4   3   9        2.72       -3.44      4.42 o 
   5   3   9      123.66      124.29      7.32 o 
   6   3   9       10.40       16.11      4.82 o 
   7   3   9        0.40        5.63      6.75 o 
  -8   4   9        0.70       12.35      4.97 o 
  -7   4   9        0.74       -5.90      5.90 o 
  -6   4   9       96.22      110.82      6.49 o 
  -5   4   9        0.04       -3.95      3.95 o 
  -4   4   9      940.41     1036.95     16.16 o 
  -3   4   9        7.05       12.70      2.42 o 
  -2   4   9       21.49       11.52      3.35 o 
  -1   4   9       62.43       51.89      5.15 o 
   0   4   9      210.75      212.85      7.77 o 
   1   4   9       28.47       22.92      2.82 o 
   2   4   9      542.87      422.83     10.83 o 
   3   4   9       12.74       12.14      3.57 o 
   4   4   9      139.13      151.90      8.03 o 
   5   4   9      131.42      132.32      7.75 o 
   6   4   9       48.32       38.00      5.79 o 
  -8   5   9        0.09       -7.86      7.86 o 
  -7   5   9       12.18       15.32      4.82 o 
  -6   5   9       58.05       64.16      4.72 o 
  -5   5   9        4.18        8.35      3.00 o 
  -4   5   9       79.03       73.75      6.15 o 
  -3   5   9      130.46      136.66      7.43 o 
  -2   5   9       16.09       19.30      3.22 o 
  -1   5   9        0.26       -2.15      3.91 o 
   0   5   9        0.12       -2.64      3.41 o 
   1   5   9      135.44      146.56      8.02 o 
   2   5   9      310.08      273.66      9.75 o 
   3   5   9       41.65       34.25      3.96 o 
   4   5   9       24.18       25.11      3.73 o 
   5   5   9        0.00       -3.48      6.73 o 
  -7   6   9       16.66        7.19      7.35 o 
  -6   6   9        5.77        4.97      4.06 o 
  -5   6   9       58.22       64.38      4.57 o 
  -4   6   9        0.92       -2.59      4.43 o 
  -3   6   9      120.36      126.35      7.53 o 
  -2   6   9       90.80       73.61      6.40 o 
  -1   6   9      149.78      137.54      7.93 o 
   0   6   9       40.86       26.86      4.35 o 
   1   6   9        2.04       -1.08      5.20 o 
   2   6   9        2.27        5.69      4.46 o 
   3   6   9        0.30        5.77      4.08 o 
   4   6   9       39.45       48.89      5.56 o 
  -6   7   9        0.21        3.09      4.89 o 
  -5   7   9        1.74       -3.41      6.92 o 
  -4   7   9       56.36       66.50      4.37 o 
  -3   7   9       26.14       21.25      3.62 o 
  -2   7   9       75.31       68.28      6.35 o 
  -1   7   9      196.83      159.95      8.18 o 
   0   7   9        0.01       -4.32      4.75 o 
   1   7   9        1.45        0.64      4.50 o 
   2   7   9       22.00       21.72      5.23 o 
   3   7   9        8.57       10.37      4.97 o 
  -5   8   9       25.31       30.12      5.20 o 
  -4   8   9       19.68       15.69      4.96 o 
  -3   8   9       41.82       47.93      4.65 o 
  -2   8   9        6.87        8.45      3.89 o 
  -1   8   9        8.80       10.56      3.92 o 
   0   8   9        8.23       13.82      3.53 o 
   1   8   9        0.49        3.23      5.50 o 
   2   8   9        8.58       16.28      5.35 o 
  -1 -11  10        0.02        7.29      3.74 o 
   0 -11  10        0.92        0.41      5.58 o 
   1 -11  10        0.21        0.04      5.85 o 
  -3 -10  10       17.62       22.21      5.37 o 
  -2 -10  10       32.54       27.12      5.45 o 
  -1 -10  10       10.43       13.88      3.76 o 
   0 -10  10        8.76        3.98      3.90 o 
   1 -10  10       12.58        5.29      5.60 o 
   2 -10  10       19.28        6.04      6.12 o 
   3 -10  10       13.86       21.96      4.28 o 
   4 -10  10       71.13       69.56      5.73 o 
  -5  -9  10        0.91        0.77      7.18 o 
  -4  -9  10        0.06       -1.38      7.26 o 
  -3  -9  10        7.42        2.56      5.30 o 
  -2  -9  10        1.11       -0.34      4.96 o 
  -1  -9  10       31.43       34.71      3.96 o 
   0  -9  10      102.60       75.13      6.44 o 
   1  -9  10       14.92        9.06      3.28 o 
   2  -9  10        0.50       -1.22      3.95 o 
   3  -9  10       24.54       20.70      3.82 o 
   4  -9  10        0.75       -2.69      5.94 o 
   5  -9  10       77.85      128.43      9.94 o 
  -6  -8  10      593.82      571.42     16.76 o 
  -5  -8  10      282.12      281.00     12.15 o 
  -4  -8  10       11.65        5.95      5.36 o 
  -3  -8  10      107.63       92.47      6.85 o 
  -2  -8  10        0.02        4.96      5.20 o 
  -1  -8  10       15.39       17.44      3.89 o 
   0  -8  10      642.42      490.17     12.54 o 
   1  -8  10      103.20      103.66      7.00 o 
   2  -8  10       14.36        7.37      5.17 o 
   3  -8  10       45.14       43.30      4.14 o 
   4  -8  10      268.42      241.29      9.67 o 
   5  -8  10        1.23       -0.66      6.51 o 
   6  -8  10        8.81        3.60      7.15 o 
  -6  -7  10      184.12      188.24     10.64 o 
  -5  -7  10      142.88      163.51      8.41 o 
  -4  -7  10      377.27      415.76     11.72 o 
  -3  -7  10       23.36       21.78      3.79 o 
  -2  -7  10      104.58       70.35      6.11 o 
  -1  -7  10        1.21       -0.75      3.81 o 
   0  -7  10       93.87       96.47      6.14 o 
   1  -7  10       33.85       29.49      3.42 o 
   2  -7  10        1.15        4.69      4.53 o 
   3  -7  10        0.05        3.66      4.01 o 
   4  -7  10      370.55      421.44     11.63 o 
   5  -7  10       10.02        3.05      5.41 o 
   6  -7  10       10.82       15.99      5.03 o 
   7  -7  10        1.43        4.51      7.65 o 
  -7  -6  10       44.62       49.22      5.60 o 
  -6  -6  10      106.62      117.98      7.37 o 
  -5  -6  10       10.72       14.62      3.28 o 
  -4  -6  10       48.83       49.51      3.89 o 
  -3  -6  10       68.27       70.27      5.28 o 
  -2  -6  10      158.44      189.38      7.35 o 
  -1  -6  10      209.99      237.20      7.87 o 
   0  -6  10       90.94      101.89      5.51 o 
   1  -6  10       67.13       59.99      5.07 o 
   2  -6  10        5.47        8.61      3.15 o 
   3  -6  10      180.64      153.99      7.96 o 
   4  -6  10      150.23      160.19      7.87 o 
   5  -6  10       46.44       42.75      3.98 o 
   6  -6  10        0.62        5.42      3.36 o 
   7  -6  10        0.36        7.51      7.01 o 
  -8  -5  10        1.23       -1.06      6.48 o 
  -7  -5  10        0.11        2.98      4.72 o 
  -6  -5  10       81.46       88.15      6.42 o 
  -5  -5  10       75.67       85.44      5.79 o 
  -4  -5  10      460.92      498.14     11.74 o 
  -3  -5  10       48.66       55.63      4.46 o 
  -2  -5  10       47.87       57.79      4.69 o 
  -1  -5  10      133.95      144.27      6.04 o 
   0  -5  10      179.51      216.57      7.12 o 
   1  -5  10       42.08       50.85      3.53 o 
   2  -5  10      592.82      516.43     11.31 o 
   3  -5  10       77.82       51.21      3.71 o 
   4  -5  10       19.34       19.01      2.83 o 
   5  -5  10       14.94       14.19      2.88 o 
   6  -5  10        2.65       -2.78      5.88 o 
   7  -5  10        0.72       -4.77      7.11 o 
  -8  -4  10        4.43        0.32      6.57 o 
  -7  -4  10       14.68       18.84      3.49 o 
  -6  -4  10      120.92      118.16      7.16 o 
  -5  -4  10      147.08      158.93      7.02 o 
  -4  -4  10     2654.37     2843.28     35.78 o 
  -3  -4  10       40.29       43.44      3.01 o 
  -2  -4  10       99.06       97.97      5.47 o 
  -1  -4  10      138.30      145.10      5.96 o 
   0  -4  10        7.93        4.24      3.37 o 
   1  -4  10        2.93        0.71      3.35 o 
   2  -4  10       19.23       18.35      3.11 o 
   3  -4  10     3642.86     2370.92     22.70 o 
   4  -4  10      194.16      150.64      6.86 o 
   5  -4  10       31.35       31.47      3.64 o 
   6  -4  10        3.53        5.36      3.36 o 
   7  -4  10        7.99       17.69      4.91 o 
  -8  -3  10        9.92       11.93      4.60 o 
  -7  -3  10        2.22        3.30      4.29 o 
  -6  -3  10       43.22       34.87      3.68 o 
  -5  -3  10        0.28        2.09      3.48 o 
  -4  -3  10      194.00      223.93      7.44 o 
  -3  -3  10      106.44      124.58      5.67 o 
  -2  -3  10      142.63      157.37      4.39 o 
  -1  -3  10       97.58      101.35      3.73 o 
   0  -3  10       48.49       57.64      3.26 o 
   1  -3  10      240.12      271.05      7.55 o 
   2  -3  10     1081.51     1065.65     14.66 o 
   3  -3  10       40.30       27.30      2.83 o 
   4  -3  10       10.25        7.85      2.31 o 
   5  -3  10       55.25       55.12      5.29 o 
   6  -3  10       94.18       81.37      6.63 o 
   7  -3  10        0.08        3.65      5.64 o 
   8  -3  10        7.36        4.53      8.18 o 
  -9  -2  10        4.06       13.60      4.43 o 
  -8  -2  10        1.05        4.60      4.12 o 
  -7  -2  10       88.44       84.22      6.42 o 
  -6  -2  10      301.03      319.58      9.74 o 
  -5  -2  10      962.84     1008.28     15.39 o 
  -4  -2  10      288.39      351.19      8.95 o 
  -3  -2  10       52.45       73.38      4.66 o 
  -2  -2  10        1.66        0.52      3.17 o 
  -1  -2  10      179.28      205.58     13.01 o 
   0  -2  10      884.90     1003.21     24.79 o 
   1  -2  10       27.21       28.84      2.00 o 
   2  -2  10       38.86       28.51      3.23 o 
   3  -2  10      200.33      135.55      6.31 o 
   4  -2  10       22.23       15.59      2.82 o 
   5  -2  10       25.84       27.29      3.15 o 
   6  -2  10       19.29       12.18      3.82 o 
   7  -2  10        0.88        2.00      5.60 o 
   8  -2  10       54.32       63.04      6.67 o 
  -9  -1  10        5.96        3.27      6.87 o 
  -8  -1  10      166.62      162.39      8.87 o 
  -7  -1  10       25.36       31.66      3.52 o 
  -6  -1  10       62.38       65.34      5.66 o 
  -5  -1  10       10.51       12.43      2.73 o 
  -4  -1  10        8.33       12.73      2.41 o 
  -3  -1  10     1032.27     1153.77     14.60 o 
  -2  -1  10       37.19       42.98      2.55 o 
  -1  -1  10      715.22      880.04     10.23 o 
   0  -1  10      345.28      371.13      5.86 o 
   1  -1  10      362.27      410.71     27.14 o 
   2  -1  10       44.09       59.57      5.14 o 
   3  -1  10       11.73        8.58      2.45 o 
   4  -1  10       81.71       85.46      5.56 o 
   5  -1  10       10.35       17.67      3.06 o 
   6  -1  10        3.42       -0.02      5.39 o 
   7  -1  10      103.66      157.87     10.01 o 
  -9   0  10       13.47        8.20      3.67 o 
  -8   0  10      215.33      200.64     19.97 o 
  -7   0  10      255.17      238.09     25.23 o 
  -6   0  10       56.45       62.70      4.25 o 
  -5   0  10       10.47       15.93      3.04 o 
  -4   0  10       10.72       11.35      2.03 o 
  -3   0  10       25.06       28.10      3.24 o 
  -2   0  10        3.05        5.68      1.60 o 
  -1   0  10     1696.41     1831.15    203.73 o 
   0   0  10      142.23      163.28      7.42 o 
   1   0  10      194.41      236.42     20.00 o 
   2   0  10      271.64      306.57      6.00 o 
   3   0  10        6.35        3.99      1.95 o 
   4   0  10       43.34       34.12      2.20 o 
   5   0  10      260.77      255.78      6.61 o 
   6   0  10        2.82        2.56      2.81 o 
   7   0  10       12.84       17.84      5.48 o 
  -9   1  10        4.83       -1.18      7.62 o 
  -8   1  10        0.05        3.31      4.18 o 
  -7   1  10      101.70       81.16      7.78 o 
  -6   1  10        2.56        5.39      4.26 o 
  -5   1  10       10.58        8.31      2.64 o 
  -4   1  10      344.74      344.25      9.14 o 
  -3   1  10       56.15       63.50      4.42 o 
  -2   1  10       28.47       34.89      3.11 o 
  -1   1  10       22.43       32.30      2.02 o 
   0   1  10       81.81       76.03     10.33 o 
   1   1  10      202.42      238.59      7.23 o 
   2   1  10       54.12       50.78      4.50 o 
   3   1  10       14.52       18.14      2.41 o 
   4   1  10      344.19      372.91     10.34 o 
   5   1  10      152.30      202.57      8.85 o 
   6   1  10        5.43       11.94      3.38 o 
   7   1  10      221.51      286.83     12.09 o 
  -8   2  10      196.71      196.07     10.81 o 
  -7   2  10        5.83       -6.24      6.24 o 
  -6   2  10        1.28       -1.34      3.90 o 
  -5   2  10       35.88       29.80      3.15 o 
  -4   2  10      107.00      105.27      5.83 o 
  -3   2  10      139.40      161.49      6.44 o 
  -2   2  10       28.94       35.16      3.37 o 
  -1   2  10      199.32      195.91      7.15 o 
   0   2  10       37.35       47.53      4.28 o 
   1   2  10      158.25      158.94      6.46 o 
   2   2  10      594.28      633.13     11.98 o 
   3   2  10       10.44       11.19      2.75 o 
   4   2  10       10.15        8.38      3.15 o 
   5   2  10        1.63       -2.37      4.48 o 
   6   2  10       23.52       20.33      4.93 o 
   7   2  10      230.30      285.16     13.12 o 
  -8   3  10        9.11        8.99      7.29 o 
  -7   3  10      140.67      144.81      8.84 o 
  -6   3  10      145.60      140.89      7.23 o 
  -5   3  10      939.23      992.62     16.46 o 
  -4   3  10        8.26        9.86      2.67 o 
  -3   3  10        1.80        1.52      3.06 o 
  -2   3  10      168.17      177.03      7.39 o 
  -1   3  10       42.06       44.16      3.54 o 
   0   3  10      175.65      155.82      6.69 o 
   1   3  10     2572.73     2419.25     33.14 o 
   2   3  10      410.05      368.85     10.00 o 
   3   3  10      325.95      321.38     10.72 o 
   4   3  10       18.93       14.32      3.64 o 
   5   3  10      111.72      104.44      6.81 o 
   6   3  10        0.11        5.24      4.67 o 
  -8   4  10       25.95       16.28      5.92 o 
  -7   4  10       40.39       37.45      4.73 o 
  -6   4  10        0.07       -2.04      4.59 o 
  -5   4  10       80.09       83.47      6.15 o 
  -4   4  10       26.44       29.25      3.78 o 
  -3   4  10        4.32        2.36      2.64 o 
  -2   4  10       36.93       39.58      3.79 o 
  -1   4  10       19.22       18.67      3.14 o 
   0   4  10        1.76        5.24      2.56 o 
   1   4  10      480.87      422.95     10.66 o 
   2   4  10       18.50       14.38      4.03 o 
   3   4  10       79.88       73.69      7.31 o 
   4   4  10      223.68      208.30      9.46 o 
   5   4  10       11.16       12.83      4.89 o 
  -7   5  10       14.21        4.87      7.50 o 
  -6   5  10       21.76       23.78      4.10 o 
  -5   5  10       70.14       69.07      6.68 o 
  -4   5  10       37.89       39.85      3.91 o 
  -3   5  10        1.00        0.77      4.17 o 
  -2   5  10       22.90       25.32      3.38 o 
  -1   5  10       73.13       64.73      4.73 o 
   0   5  10       29.45       30.99      3.85 o 
   1   5  10       35.93       33.89      4.33 o 
   2   5  10       16.63       11.06      3.92 o 
   3   5  10      202.77      179.06      8.68 o 
   4   5  10       27.78       20.78      5.12 o 
   5   5  10       17.13       25.88      5.10 o 
  -7   6  10        7.28       26.18      4.93 o 
  -6   6  10       59.15       63.59      6.06 o 
  -5   6  10       24.63       27.59      3.85 o 
  -4   6  10       14.48       13.42      3.33 o 
  -3   6  10       29.54       26.38      3.71 o 
  -2   6  10       34.12       31.57      3.92 o 
  -1   6  10      137.72      157.31      8.10 o 
   0   6  10       12.55       15.15      3.20 o 
   1   6  10      343.79      304.13     10.88 o 
   2   6  10       45.66       25.69      4.10 o 
   3   6  10       41.31       43.02      5.35 o 
   4   6  10      171.78      148.98     10.50 o 
  -5   7  10      139.79      149.36      9.56 o 
  -4   7  10       96.98      108.32      8.89 o 
  -3   7  10        5.13        0.69      4.94 o 
  -2   7  10        0.38       -4.98      4.98 o 
  -1   7  10        0.09       -4.67      4.67 o 
   0   7  10       82.08       85.95      6.87 o 
   1   7  10       11.07       17.22      3.52 o 
   2   7  10       12.96       16.20      5.10 o 
  -4   8  10       44.96       60.51      5.60 o 
  -3   8  10        4.56        7.27      6.62 o 
  -2   8  10      166.05      153.75      9.31 o 
  -1   8  10        0.95       -5.99      5.99 o 
   0   8  10       29.58       27.38      4.40 o 
  -3 -10  11        5.89       15.23      5.14 o 
  -2 -10  11       39.18       46.71      5.79 o 
  -1 -10  11       10.97        3.81      5.40 o 
   0 -10  11       12.72       15.52      3.89 o 
   1 -10  11       43.84       37.74      4.42 o 
   2 -10  11        4.84        5.92      3.97 o 
   3 -10  11       37.27       37.83      4.97 o 
  -4  -9  11       42.34       36.08      5.77 o 
  -3  -9  11        2.25        3.31      6.64 o 
  -2  -9  11       76.67       71.18      6.56 o 
  -1  -9  11        0.03        4.61      4.77 o 
   0  -9  11      180.43      181.95      8.87 o 
   1  -9  11       75.60       67.05      6.00 o 
   2  -9  11        4.92       10.72      3.37 o 
   3  -9  11        3.29       -2.61      4.87 o 
   4  -9  11        4.19        3.12      4.57 o 
   5  -9  11       81.20      145.23     10.20 o 
  -5  -8  11       12.94       15.66      5.17 o 
  -4  -8  11        3.29        2.88      5.15 o 
  -3  -8  11        2.22        4.54      3.22 o 
  -2  -8  11       90.81       86.25      6.79 o 
  -1  -8  11        9.25       18.08      3.90 o 
   0  -8  11      196.11      163.14      8.68 o 
   1  -8  11      240.90      210.65      9.14 o 
   2  -8  11        0.00       -4.80      4.80 o 
   3  -8  11        4.41       -1.18      4.66 o 
   4  -8  11      135.30      142.34      8.33 o 
   5  -8  11       45.25       65.21      5.72 o 
   6  -8  11        0.00        1.16      7.18 o 
  -6  -7  11       42.23       40.38      5.53 o 
  -5  -7  11      113.35      108.55      7.77 o 
  -4  -7  11       27.67       25.54      3.81 o 
  -3  -7  11        8.98       15.48      3.57 o 
  -2  -7  11       92.77       70.36      7.00 o 
  -1  -7  11       73.67       63.48      4.48 o 
   0  -7  11      212.91      159.61      7.86 o 
   1  -7  11       99.65       92.73      6.90 o 
   2  -7  11       34.08       37.12      3.81 o 
   3  -7  11      122.88      122.23      7.39 o 
   4  -7  11       45.53       32.49      4.03 o 
   5  -7  11        6.72       13.97      3.44 o 
   6  -7  11        9.12       10.52      7.02 o 
  -7  -6  11       17.12       20.53      5.24 o 
  -6  -6  11      143.41      142.01      8.07 o 
  -5  -6  11      116.60      133.41      7.27 o 
  -4  -6  11      153.80      149.55      7.60 o 
  -3  -6  11       12.89       13.85      3.33 o 
  -2  -6  11       20.72       24.39      2.79 o 
  -1  -6  11        1.42        3.20      3.36 o 
   0  -6  11        0.00        2.28      3.20 o 
   1  -6  11      578.46      577.10     12.24 o 
   2  -6  11      395.85      299.86      9.64 o 
   3  -6  11      526.53      468.98     12.03 o 
   4  -6  11       75.80       78.46      6.36 o 
   5  -6  11       53.11       41.06      4.12 o 
   6  -6  11       40.56       59.07      5.76 o 
   7  -6  11      124.38      180.63     11.59 o 
  -7  -5  11      163.41      165.13      9.70 o 
  -6  -5  11       53.59       53.66      4.11 o 
  -5  -5  11       13.04       13.28      3.17 o 
  -4  -5  11       52.90       52.28      3.97 o 
  -3  -5  11      390.80      412.46     10.27 o 
  -2  -5  11        0.01       -0.42      3.11 o 
  -1  -5  11       17.34       12.48      2.44 o 
   0  -5  11        3.95        5.17      3.48 o 
   1  -5  11     2162.18     2183.25     21.93 o 
   2  -5  11      356.88      341.05      9.92 o 
   3  -5  11      416.71      281.78      8.90 o 
   4  -5  11       18.30       23.26      3.52 o 
   5  -5  11       35.02       31.63      3.69 o 
   6  -5  11       78.04       74.44      5.05 o 
   7  -5  11        1.88        3.98      5.18 o 
  -8  -4  11       20.85       32.21      5.35 o 
  -7  -4  11        3.65        0.63      5.08 o 
  -6  -4  11        1.95        3.74      4.46 o 
  -5  -4  11      135.83      144.22      7.23 o 
  -4  -4  11      241.87      285.12      8.63 o 
  -3  -4  11       76.33       66.95      5.14 o 
  -2  -4  11      200.75      215.02      7.32 o 
  -1  -4  11        0.61       -3.03      3.03 o 
   0  -4  11       47.74       43.52      4.29 o 
   1  -4  11      779.14      856.41     13.61 o 
   2  -4  11      860.23      823.84     13.92 o 
   3  -4  11       30.92       20.49      2.95 o 
   4  -4  11      129.28      123.55      6.90 o 
   5  -4  11       34.95       43.95      3.62 o 
   6  -4  11       14.10        8.46      3.81 o 
   7  -4  11        1.13        3.12      7.12 o 
  -8  -3  11        0.06        4.16      6.46 o 
  -7  -3  11       21.33       32.16      3.53 o 
  -6  -3  11        1.06       -3.03      4.05 o 
  -5  -3  11      145.08      163.27      7.24 o 
  -4  -3  11       27.03       43.36      3.41 o 
  -3  -3  11        2.05        4.46      2.26 o 
  -2  -3  11       52.96       57.51      4.46 o 
  -1  -3  11        0.73        2.37      2.95 o 
   0  -3  11       64.76       64.05      4.73 o 
   1  -3  11      166.79      179.19      7.00 o 
   2  -3  11     1488.12     1545.05     18.23 o 
   3  -3  11       17.84       11.89      2.73 o 
   4  -3  11       37.93       38.52      3.05 o 
   5  -3  11       41.36       46.40      3.79 o 
   6  -3  11        3.66       12.47      3.37 o 
   7  -3  11       11.52       14.07      5.15 o 
  -8  -2  11        0.20        2.09      6.33 o 
  -7  -2  11       16.67       17.18      3.27 o 
  -6  -2  11       48.09       44.84      3.58 o 
  -5  -2  11      658.16      666.94     13.22 o 
  -4  -2  11       78.25       94.72      5.29 o 
  -3  -2  11      380.91      389.99      9.31 o 
  -2  -2  11      249.49      313.91      8.06 o 
  -1  -2  11        0.76        1.78      2.82 o 
   0  -2  11       35.79       46.57      3.87 o 
   1  -2  11       23.49       35.21      3.22 o 
   2  -2  11      117.93      126.41      6.41 o 
   3  -2  11      234.63      138.38      6.30 o 
   4  -2  11      274.38      206.33      8.02 o 
   5  -2  11      176.29      190.26      8.17 o 
   6  -2  11       83.77      100.67      7.33 o 
   7  -2  11        4.92        3.12      7.16 o 
  -8  -1  11      239.67      197.57     10.82 o 
  -7  -1  11       37.64       38.06      3.91 o 
  -6  -1  11       34.31       39.39      3.59 o 
  -5  -1  11      785.44      900.68     15.02 o 
  -4  -1  11       56.13       61.29      4.71 o 
  -3  -1  11       63.78       84.38      5.03 o 
  -2  -1  11       99.30      127.44      5.71 o 
  -1  -1  11       18.37       28.68      2.35 o 
   0  -1  11       98.27      113.10      5.76 o 
   1  -1  11     1076.59     1094.64     14.86 o 
   2  -1  11       20.63       30.66      3.44 o 
   3  -1  11       16.57       11.25      2.69 o 
   4  -1  11      342.65      291.89      9.17 o 
   5  -1  11      195.73      232.08      8.76 o 
   6  -1  11      104.78       76.82      7.49 o 
   7  -1  11       35.62       40.12      5.67 o 
  -8   0  11     1136.47     1070.14     14.35 o 
  -7   0  11        5.24        7.13      2.51 o 
  -6   0  11      412.89      449.64     23.16 o 
  -5   0  11       42.40       35.48      8.53 o 
  -4   0  11      139.35      152.48     14.80 o 
  -3   0  11       44.67       37.72     10.97 o 
  -2   0  11        0.13       -2.53      2.53 o 
  -1   0  11       62.85       65.52      5.84 o 
   0   0  11      141.47      171.76      4.80 o 
   1   0  11       16.96       18.29      1.97 o 
   2   0  11      127.90      121.97      4.51 o 
   3   0  11        2.10        1.49      2.37 o 
   4   0  11        0.27       -1.83      3.10 o 
   5   0  11       28.63       34.79      2.51 o 
   6   0  11       26.33       21.55      2.81 o 
   7   0  11       38.82       43.29      4.10 o 
  -8   1  11      111.99       75.61      6.54 o 
  -7   1  11      119.16      114.31      8.25 o 
  -6   1  11      155.38      147.06      7.60 o 
  -5   1  11       54.63       35.67      3.27 o 
  -4   1  11       71.33       69.65      5.17 o 
  -3   1  11        5.77        3.70      3.42 o 
  -2   1  11       70.06       68.18      5.66 o 
  -1   1  11       11.58       18.36      2.74 o 
   0   1  11      851.74      893.47     13.76 o 
   1   1  11        0.64       -0.21      3.27 o 
   2   1  11       28.97       35.05      2.98 o 
   3   1  11        0.42        0.02      3.57 o 
   4   1  11      198.17      178.15      8.39 o 
   5   1  11      162.58      142.16      8.19 o 
   6   1  11       30.73       34.69      5.14 o 
  -8   2  11        6.09        4.87      7.29 o 
  -7   2  11       96.64       97.29      8.08 o 
  -6   2  11       35.12       35.31      3.59 o 
  -5   2  11        0.99        5.49      2.57 o 
  -4   2  11       29.15       32.60      2.84 o 
  -3   2  11       45.87       40.68      3.20 o 
  -2   2  11      226.47      192.49      7.93 o 
  -1   2  11        6.99        9.00      2.87 o 
   0   2  11      386.21      423.06     10.00 o 
   1   2  11        1.27       -3.51      3.51 o 
   2   2  11        0.34        0.46      3.47 o 
   3   2  11        8.87       -4.97      4.97 o 
   4   2  11        8.04       -1.08      5.09 o 
   5   2  11       46.73       49.97      4.24 o 
   6   2  11      441.66      490.25     14.81 o 
  -8   3  11        7.15       10.45      7.06 o 
  -7   3  11      301.65      287.22     11.38 o 
  -6   3  11       10.71        7.33      5.56 o 
  -5   3  11        1.13        2.98      4.01 o 
  -4   3  11       27.12       30.49      3.63 o 
  -3   3  11       26.13       25.59      3.10 o 
  -2   3  11       35.80       34.44      3.91 o 
  -1   3  11        1.19        1.62      4.28 o 
   0   3  11      829.83      808.66     14.29 o 
   1   3  11      351.24      325.38      9.74 o 
   2   3  11      130.72      116.70      7.66 o 
   3   3  11      792.62      727.72     15.14 o 
   4   3  11        2.32       -2.13      4.81 o 
   5   3  11       54.89       59.79      5.77 o 
   6   3  11      115.92      125.70      9.99 o 
  -7   4  11       73.83       75.49      6.26 o 
  -6   4  11      159.55      131.10      7.97 o 
  -5   4  11      198.77      183.20      8.58 o 
  -4   4  11      116.90      104.24      7.48 o 
  -3   4  11      315.89      298.53      9.78 o 
  -2   4  11       30.39       23.50      3.39 o 
  -1   4  11       95.14       84.82      6.59 o 
   0   4  11       45.48       39.07      4.65 o 
   1   4  11      126.11      108.32      7.60 o 
   2   4  11       37.93       42.91      4.07 o 
   3   4  11        5.60        7.85      3.21 o 
   4   4  11        0.96       -4.99      4.99 o 
   5   4  11        3.96        0.73      7.24 o 
  -7   5  11       45.80       49.59      5.94 o 
  -6   5  11       37.76       51.95      5.77 o 
  -5   5  11      146.21      131.58      7.90 o 
  -4   5  11       13.63       12.53      3.28 o 
  -3   5  11       21.37       28.20      3.51 o 
  -2   5  11       36.21       32.07      3.66 o 
  -1   5  11        3.16        7.31      3.55 o 
   0   5  11       37.19       37.31      4.33 o 
   1   5  11        0.92        2.61      4.26 o 
   2   5  11      772.08      605.02     14.56 o 
   3   5  11       40.82       38.78      4.22 o 
   4   5  11      112.76       80.17      6.43 o 
  -6   6  11        8.16        7.27      5.13 o 
  -5   6  11      152.51      150.11      9.53 o 
  -4   6  11       19.26       16.50      3.37 o 
  -3   6  11        5.47        0.64      5.10 o 
  -2   6  11      175.43      146.41      8.33 o 
  -1   6  11        3.33        1.83      4.32 o 
   0   6  11       27.30       22.97      3.48 o 
   1   6  11       89.73       92.84      7.34 o 
   2   6  11       53.16       49.23      5.62 o 
   3   6  11        6.20       -2.90      7.51 o 
  -5   7  11       66.16       67.09      5.80 o 
  -4   7  11       74.13       85.26      6.06 o 
  -3   7  11      253.60      245.39     11.25 o 
  -2   7  11       64.54       76.78      7.59 o 
  -1   7  11        0.97       -3.74      5.03 o 
   0   7  11       12.54       10.77      4.07 o 
   1   7  11       16.45       12.41      4.21 o 
  -2 -10  12        1.28        0.33      7.23 o 
  -1 -10  12       35.04       39.90      4.78 o 
   0 -10  12        1.06       -5.46      5.46 o 
   1 -10  12        8.70        4.73      3.71 o 
   2 -10  12       31.03       28.48      4.66 o 
   3 -10  12        2.44        1.14      6.49 o 
  -4  -9  12        3.10       -2.58      6.92 o 
  -3  -9  12       38.60       39.03      5.77 o 
  -2  -9  12       23.13       15.72      4.94 o 
  -1  -9  12       19.81       26.06      3.98 o 
   0  -9  12       42.65       33.60      4.22 o 
   1  -9  12       30.85       32.53      3.64 o 
   2  -9  12        0.11        0.34      4.70 o 
   3  -9  12        8.76        4.13      6.21 o 
   4  -9  12       36.50       48.49      5.35 o 
  -5  -8  12        0.21        3.97      6.80 o 
  -4  -8  12       15.25       -4.71      7.61 o 
  -3  -8  12        0.01        3.16      3.22 o 
  -2  -8  12      109.47       98.73      7.27 o 
  -1  -8  12      103.67       83.92      6.62 o 
   0  -8  12       20.53       21.21      3.54 o 
   1  -8  12       35.94       25.63      3.54 o 
   2  -8  12       27.09       25.97      3.73 o 
   3  -8  12       58.62       55.80      4.30 o 
   4  -8  12       45.37       48.59      5.29 o 
   5  -8  12      147.84      259.14     11.97 o 
  -6  -7  12        0.58        0.36      6.32 o 
  -5  -7  12       11.13        8.28      6.94 o 
  -4  -7  12        9.63        7.33      3.33 o 
  -3  -7  12        1.45        1.72      5.07 o 
  -2  -7  12        1.66        9.29      3.58 o 
  -1  -7  12      231.33      206.38      8.97 o 
   0  -7  12       79.23       59.73      4.72 o 
   1  -7  12       82.96       67.05      4.72 o 
   2  -7  12       70.49       66.98      6.01 o 
   3  -7  12        5.07        0.27      4.28 o 
   4  -7  12        0.33       -3.39      4.39 o 
   5  -7  12       17.76       25.77      4.98 o 
   6  -7  12       42.47       58.86      5.74 o 
  -7  -6  12      264.15      242.55     12.03 o 
  -6  -6  12        4.60       -4.75      7.03 o 
  -5  -6  12        0.01        4.60      4.16 o 
  -4  -6  12       18.31       18.68      3.51 o 
  -3  -6  12        8.57       13.55      3.39 o 
  -2  -6  12       59.86       53.88      4.05 o 
  -1  -6  12       16.42       15.29      2.72 o 
   0  -6  12       91.06      105.27      6.41 o 
   1  -6  12       74.61       76.74      5.95 o 
   2  -6  12        4.79        3.33      4.24 o 
   3  -6  12        4.00        5.18      4.71 o 
   4  -6  12        0.04        3.79      4.38 o 
   5  -6  12       38.21       39.15      4.03 o 
   6  -6  12       23.43       34.95      5.30 o 
  -7  -5  12       81.58       78.45      6.05 o 
  -6  -5  12      140.63      133.01      8.18 o 
  -5  -5  12      150.00      161.71      8.31 o 
  -4  -5  12       68.19       56.28      5.46 o 
  -3  -5  12        0.24        1.22      3.53 o 
  -2  -5  12      220.97      221.89      7.90 o 
  -1  -5  12        9.38        3.11      3.44 o 
   0  -5  12      203.13      197.38      7.75 o 
   1  -5  12      805.59      752.90     13.80 o 
   2  -5  12      304.13      271.76      9.35 o 
   3  -5  12      341.80      296.97      9.89 o 
   4  -5  12       93.92       91.35      6.78 o 
   5  -5  12        0.50        2.44      4.46 o 
   6  -5  12      226.71      349.91     12.68 o 
  -8  -4  12        6.62        6.38      6.59 o 
  -7  -4  12       85.77       87.06      6.01 o 
  -6  -4  12        6.32        8.28      2.93 o 
  -5  -4  12        1.33        3.00      3.92 o 
  -4  -4  12       19.69       19.69      3.20 o 
  -3  -4  12       33.48       37.55      3.10 o 
  -2  -4  12       98.31      116.53      6.00 o 
  -1  -4  12        4.43        3.14      3.41 o 
   0  -4  12       20.24       17.01      2.80 o 
   1  -4  12     2117.91     2259.61     22.59 o 
   2  -4  12       81.55       68.61      6.27 o 
   3  -4  12      478.66      357.73     10.18 o 
   4  -4  12        1.53        2.99      4.65 o 
   5  -4  12       52.25       67.51      6.09 o 
   6  -4  12       60.12       82.07      5.99 o 
   7  -4  12      115.40      195.04     10.81 o 
  -8  -3  12      162.25      167.76     10.15 o 
  -7  -3  12        2.77        3.86      4.03 o 
  -6  -3  12       15.00       15.62      3.03 o 
  -5  -3  12       11.44       13.80      3.04 o 
  -4  -3  12      210.41      222.60      8.02 o 
  -3  -3  12      112.86      127.58      6.28 o 
  -2  -3  12       14.68       16.05      2.82 o 
  -1  -3  12       10.19       12.09      2.29 o 
   0  -3  12      425.20      491.77     10.60 o 
   1  -3  12      757.93      832.92     13.87 o 
   2  -3  12      903.41      855.15     14.60 o 
   3  -3  12        6.66        0.74      3.64 o 
   4  -3  12       10.98       15.26      3.28 o 
   5  -3  12       22.33       25.74      3.84 o 
   6  -3  12        9.69        6.89      5.74 o 
   7  -3  12       41.66       64.78      5.96 o 
  -8  -2  12       17.81       17.97      4.85 o 
  -7  -2  12        1.35       -4.28      4.28 o 
  -6  -2  12        1.69        2.28      3.92 o 
  -5  -2  12       95.23       98.74      6.48 o 
  -4  -2  12       37.10       40.17      3.15 o 
  -3  -2  12        0.57       -2.32      3.43 o 
  -2  -2  12      177.40      210.03      7.07 o 
  -1  -2  12       85.01      101.57      5.29 o 
   0  -2  12        0.99        2.56      3.04 o 
   1  -2  12       53.15       56.45      5.08 o 
   2  -2  12        2.71        4.16      4.43 o 
   3  -2  12       31.36       20.19      2.88 o 
   4  -2  12      177.89      184.56      7.93 o 
   5  -2  12        0.33        6.42      4.34 o 
   6  -2  12        1.42        5.58      3.71 o 
   7  -2  12        8.15        9.11      7.32 o 
  -8  -1  12      141.89      117.78      9.03 o 
  -7  -1  12       19.83        3.16      5.44 o 
  -6  -1  12       53.24       60.29      6.00 o 
  -5  -1  12      100.68       98.34      6.73 o 
  -4  -1  12        2.52        4.14      3.51 o 
  -3  -1  12      454.02      489.83     10.70 o 
  -2  -1  12       19.25       19.90      2.29 o 
  -1  -1  12      123.67      145.83      6.06 o 
   0  -1  12     1096.99     1293.97     16.49 o 
   1  -1  12     1048.55     1140.78     16.02 o 
   2  -1  12       29.21       34.93      3.76 o 
   3  -1  12      212.68      142.45      6.90 o 
   4  -1  12        5.68       -0.31      5.13 o 
   5  -1  12        0.04        1.22      4.40 o 
   6  -1  12        4.90       -5.64      6.91 o 
   7  -1  12        0.57        0.77      7.48 o 
  -8   0  12      382.04      335.86      9.11 o 
  -7   0  12      105.90      107.86     15.96 o 
  -6   0  12      357.46      344.57      7.71 o 
  -5   0  12      321.20      327.22      7.06 o 
  -4   0  12        5.85        5.61      3.25 o 
  -3   0  12      820.64      771.90    150.75 o 
  -2   0  12      368.23      393.30     10.02 o 
  -1   0  12        0.02        2.36      2.41 o 
   0   0  12      122.39      116.61      4.58 o 
   1   0  12      159.45      169.02      4.97 o 
   2   0  12        2.98        3.74      2.39 o 
   3   0  12      149.33      158.50      7.59 o 
   4   0  12      364.11      365.02     12.90 o 
   5   0  12        0.08        1.28      3.12 o 
   6   0  12        0.26        6.74      4.45 o 
  -8   1  12      481.65      454.83     14.55 o 
  -7   1  12      133.73      136.62      8.77 o 
  -6   1  12      376.21      364.09     11.15 o 
  -5   1  12       30.14       30.80      3.28 o 
  -4   1  12       23.30       21.53      2.95 o 
  -3   1  12        5.90        4.48      2.51 o 
  -2   1  12      168.30      150.59      7.37 o 
  -1   1  12      209.94      210.63      7.94 o 
   0   1  12      669.09      723.93     13.63 o 
   1   1  12        4.55        1.11      3.26 o 
   2   1  12        0.27        2.67      3.47 o 
   3   1  12      355.79      354.94     10.96 o 
   4   1  12        2.21       -4.30      4.37 o 
   5   1  12      132.41      131.84      7.88 o 
   6   1  12        2.57        1.12      6.47 o 
  -8   2  12        3.67        8.69      7.24 o 
  -7   2  12      436.21      399.84     13.01 o 
  -6   2  12       59.52       50.95      4.56 o 
  -5   2  12        1.23        4.37      2.75 o 
  -4   2  12        9.58        6.53      4.89 o 
  -3   2  12      226.63      205.23      7.87 o 
  -2   2  12       87.95       93.87      6.32 o 
  -1   2  12      395.46      394.36     10.45 o 
   0   2  12      224.42      230.91      8.14 o 
   1   2  12        6.56       10.01      2.77 o 
   2   2  12        7.91        5.92      4.94 o 
   3   2  12        7.02       10.11      3.84 o 
   4   2  12       12.23       12.16      3.21 o 
   5   2  12       13.52       18.60      5.03 o 
   6   2  12       11.41        9.52      5.08 o 
  -7   3  12      728.39      728.82     17.50 o 
  -6   3  12        3.42        4.39      5.15 o 
  -5   3  12       22.48       23.64      3.79 o 
  -4   3  12       65.22       60.35      5.72 o 
  -3   3  12        3.85       -3.82      4.67 o 
  -2   3  12        2.50        1.97      4.37 o 
  -1   3  12      340.75      334.38     10.00 o 
   0   3  12     1009.95      986.86     16.69 o 
   1   3  12       40.26       32.65      4.33 o 
   2   3  12       60.76       58.72      5.82 o 
   3   3  12       55.90       38.67      3.96 o 
   4   3  12       25.36        3.30      5.83 o 
   5   3  12        1.91        8.07      4.93 o 
  -7   4  12        0.04        8.29      6.48 o 
  -6   4  12       86.65       95.57      8.41 o 
  -5   4  12       49.14       46.24      4.29 o 
  -4   4  12        3.91        8.85      3.03 o 
  -3   4  12       98.86      105.83      6.86 o 
  -2   4  12        4.01        0.01      4.45 o 
  -1   4  12       19.23        7.59      5.94 o 
   0   4  12      180.10      175.93      8.79 o 
   1   4  12       26.53       20.14      4.16 o 
   2   4  12      250.78      226.89      9.21 o 
   3   4  12       42.90       44.59      4.33 o 
   4   4  12        9.04       10.83      7.29 o 
  -6   5  12      109.34      104.11      9.48 o 
  -5   5  12       26.49       28.59      5.12 o 
  -4   5  12        0.05       -0.93      4.33 o 
  -3   5  12        0.01        6.38      4.30 o 
  -2   5  12       61.99       39.92      4.10 o 
  -1   5  12      209.76      196.87      8.54 o 
   0   5  12       80.71       77.34      4.62 o 
   1   5  12        1.18        1.89      4.86 o 
   2   5  12      257.93      239.20     11.31 o 
   3   5  12        1.31        1.70      6.74 o 
  -5   6  12        1.13       -7.10      7.10 o 
  -4   6  12      127.46      122.97      9.41 o 
  -3   6  12        0.36       -6.27      6.27 o 
  -2   6  12       74.63       81.41      6.84 o 
  -1   6  12       33.46       31.72      4.18 o 
   0   6  12      134.62      110.69      8.20 o 
   1   6  12       13.09        9.69      3.78 o 
   2   6  12      175.03      180.64     10.74 o 
  -3   7  12       69.59       58.49      5.67 o 
  -2   7  12        0.03        4.71      6.10 o 
  -1   7  12       47.20       46.50      4.89 o 
   0   7  12       48.99       44.41      4.89 o 
  -1 -10  13        6.69        6.12      4.02 o 
   0 -10  13       15.43       22.08      4.03 o 
   1 -10  13        1.67        2.90      5.64 o 
  -3  -9  13       66.63       76.31      6.60 o 
  -2  -9  13        9.85        8.29      6.90 o 
  -1  -9  13       22.17       28.34      4.16 o 
   0  -9  13       13.92       16.30      3.82 o 
   1  -9  13       75.82       59.46      4.88 o 
   2  -9  13       38.14       32.46      4.34 o 
   3  -9  13       96.45       97.45      8.72 o 
  -5  -8  13       14.33       13.21      5.34 o 
  -4  -8  13       27.47       15.78      5.63 o 
  -3  -8  13       80.80       86.86      6.73 o 
  -2  -8  13      276.36      241.85      9.95 o 
  -1  -8  13       15.11       18.95      3.47 o 
   0  -8  13        1.16       -3.04      4.60 o 
   1  -8  13        3.70        1.52      4.30 o 
   2  -8  13        2.95       -4.42      4.93 o 
   3  -8  13        3.17        6.96      5.63 o 
   4  -8  13        0.00        5.23      5.92 o 
  -6  -7  13       86.94       88.51      8.74 o 
  -5  -7  13        2.08        3.81      6.84 o 
  -4  -7  13        9.70        8.46      3.48 o 
  -3  -7  13        1.00        2.41      4.51 o 
  -2  -7  13      231.39      202.16      8.84 o 
  -1  -7  13       31.10       25.20      4.01 o 
   0  -7  13       84.64       79.93      6.92 o 
   1  -7  13      170.91      171.84      9.14 o 
   2  -7  13       71.72       56.98      5.62 o 
   3  -7  13       11.94       16.28      3.23 o 
   4  -7  13       16.90        3.63      5.33 o 
   5  -7  13       10.34        0.07      7.51 o 
  -6  -6  13        6.58        3.82      7.01 o 
  -5  -6  13       56.61       72.22      6.56 o 
  -4  -6  13       27.36       28.26      3.73 o 
  -3  -6  13       33.90       41.10      3.98 o 
  -2  -6  13       58.92       48.37      4.24 o 
  -1  -6  13       51.10       47.77      4.23 o 
   0  -6  13       73.52       52.99      4.66 o 
   1  -6  13       24.79       28.32      3.90 o 
   2  -6  13      128.72      112.42      6.94 o 
   3  -6  13        3.09        2.31      4.14 o 
   4  -6  13       65.77       58.13      4.33 o 
   5  -6  13       21.66       27.95      5.41 o 
   6  -6  13      162.73      288.74     12.19 o 
  -7  -5  13        4.26        7.27      6.89 o 
  -6  -5  13      142.44      138.27      9.64 o 
  -5  -5  13       13.78        6.04      4.64 o 
  -4  -5  13       12.96       15.03      3.49 o 
  -3  -5  13       91.71       80.25      6.56 o 
  -2  -5  13       62.07       39.56      3.94 o 
  -1  -5  13        7.00       18.14      3.01 o 
   0  -5  13        2.66        5.31      3.71 o 
   1  -5  13      177.44      183.42      7.81 o 
   2  -5  13        5.34        0.27      4.24 o 
   3  -5  13       56.97       65.12      6.08 o 
   4  -5  13       10.84        4.49      4.33 o 
   5  -5  13       26.95       26.85      3.89 o 
   6  -5  13       14.49       15.42      5.39 o 
  -7  -4  13       48.17       49.21      5.31 o 
  -6  -4  13      482.67      471.94     13.23 o 
  -5  -4  13      136.95      135.59      7.17 o 
  -4  -4  13        6.54        2.09      4.69 o 
  -3  -4  13       15.47       16.90      2.69 o 
  -2  -4  13       36.11       31.80      3.11 o 
  -1  -4  13       69.13       81.93      5.40 o 
   0  -4  13      262.53      296.50      8.88 o 
   1  -4  13     1259.94     1369.87     18.53 o 
   2  -4  13      321.88      279.04      9.45 o 
   3  -4  13        9.38        4.49      4.98 o 
   4  -4  13       21.34       22.20      3.35 o 
   5  -4  13       34.35       29.93      3.98 o 
   6  -4  13        6.71        4.17      7.18 o 
  -7  -3  13        4.90       -6.96      6.96 o 
  -6  -3  13       37.54       39.01      3.82 o 
  -5  -3  13       51.22       63.94      5.45 o 
  -4  -3  13        5.92        4.10      4.06 o 
  -3  -3  13       49.09       52.64      4.97 o 
  -2  -3  13        3.34       -2.69      3.12 o 
  -1  -3  13        0.02        1.98      3.12 o 
   0  -3  13       77.49       72.58      5.41 o 
   1  -3  13      590.58      647.51     12.93 o 
   2  -3  13      229.44      236.01      9.16 o 
   3  -3  13      208.11      209.99      8.19 o 
   4  -3  13      104.93      105.80      7.22 o 
   5  -3  13       72.03       78.24      6.75 o 
   6  -3  13       21.07       26.22      5.31 o 
  -8  -2  13        4.63        8.41      6.80 o 
  -7  -2  13        1.72        6.95      4.34 o 
  -6  -2  13       11.18       14.33      3.35 o 
  -5  -2  13        0.76        1.92      4.40 o 
  -4  -2  13       75.49       78.61      6.15 o 
  -3  -2  13       79.60       87.59      5.94 o 
  -2  -2  13       75.08       86.20      5.79 o 
  -1  -2  13       42.34       51.65      4.56 o 
   0  -2  13      132.91      151.17      6.95 o 
   1  -2  13       37.99       42.87      3.74 o 
   2  -2  13      124.64      103.76      6.87 o 
   3  -2  13       14.87       15.00      3.39 o 
   4  -2  13       10.67       16.74      3.43 o 
   5  -2  13       10.89       15.05      3.52 o 
   6  -2  13       11.59        5.23      7.11 o 
  -8  -1  13        1.27       -6.95      6.95 o 
  -7  -1  13       29.77       30.04      3.97 o 
  -6  -1  13       23.11       16.33      3.66 o 
  -5  -1  13       75.97       85.68      6.15 o 
  -4  -1  13        1.28       -2.99      4.03 o 
  -3  -1  13      194.99      205.68      7.75 o 
  -2  -1  13        7.72        2.66      3.62 o 
  -1  -1  13      166.64      189.37      7.21 o 
   0  -1  13      483.47      519.51     11.82 o 
   1  -1  13      978.20     1036.71     16.02 o 
   2  -1  13      241.69      250.95      9.11 o 
   3  -1  13       82.74       63.24      6.21 o 
   4  -1  13       48.43       49.34      4.23 o 
   5  -1  13       63.36       83.05      7.42 o 
   6  -1  13        2.28       12.68      4.71 o 
  -8   0  13       71.23       64.11      8.51 o 
  -7   0  13        1.61        0.65      3.57 o 
  -6   0  13       37.72       29.00      4.40 o 
  -5   0  13       21.01       19.30      4.36 o 
  -4   0  13        3.63       -3.23      3.23 o 
  -3   0  13       71.98       71.41     19.05 o 
  -2   0  13      107.55      110.71     11.81 o 
  -1   0  13        0.14        0.22      2.81 o 
   0   0  13      290.64      306.59      8.28 o 
   1   0  13       60.32       65.92      5.54 o 
   2   0  13       18.30       16.58      2.46 o 
   3   0  13        0.01        3.06      4.06 o 
   4   0  13       11.47        8.18      2.60 o 
   5   0  13        8.58       10.70      2.95 o 
   6   0  13       38.48       44.63      5.26 o 
  -8   1  13        5.35        9.51      5.52 o 
  -7   1  13        6.06        2.31      7.18 o 
  -6   1  13       31.70       24.56      4.51 o 
  -5   1  13       17.53       15.79      3.36 o 
  -4   1  13       11.96       15.73      3.36 o 
  -3   1  13        3.90       -0.74      3.92 o 
  -2   1  13      330.58      308.58      9.83 o 
  -1   1  13     1031.51      995.32     15.96 o 
   0   1  13     1251.79     1281.30     18.29 o 
   1   1  13       10.00       13.74      2.77 o 
   2   1  13        0.71       -1.07      4.87 o 
   3   1  13      144.11      157.59      8.49 o 
   4   1  13       19.82       25.04      3.68 o 
   5   1  13        9.23       13.18      5.10 o 
  -7   2  13        0.56        4.16      6.52 o 
  -6   2  13       28.50       25.16      4.13 o 
  -5   2  13        4.59        0.86      4.66 o 
  -4   2  13       32.16       19.37      3.71 o 
  -3   2  13       14.07       10.50      3.23 o 
  -2   2  13       47.77       44.74      3.94 o 
  -1   2  13        5.75        7.71      3.68 o 
   0   2  13      479.94      498.37     12.45 o 
   1   2  13        0.62        4.72      5.21 o 
   2   2  13      281.12      246.83      9.92 o 
   3   2  13        4.73        0.01      4.82 o 
   4   2  13      114.21      111.50      7.80 o 
   5   2  13       26.06       29.60      5.46 o 
  -7   3  13        2.57       -3.60      7.42 o 
  -6   3  13       11.04        5.31      6.89 o 
  -5   3  13        8.93        9.08      3.49 o 
  -4   3  13        3.51       -4.86      4.86 o 
  -3   3  13       19.30       14.82      3.39 o 
  -2   3  13      824.62      788.82     15.56 o 
  -1   3  13     2782.21     2628.55     27.35 o 
   0   3  13        9.03        7.66      5.39 o 
   1   3  13       33.97       23.88      4.23 o 
   2   3  13       17.33       14.87      3.64 o 
   3   3  13       17.56       22.81      3.75 o 
   4   3  13        0.97        1.39      7.02 o 
  -6   4  13       10.39        8.58      5.10 o 
  -5   4  13       70.19       71.66      4.59 o 
  -4   4  13       41.82       43.14      4.00 o 
  -3   4  13        1.23        2.71      3.98 o 
  -2   4  13      135.01      141.55      7.92 o 
  -1   4  13      808.91      733.45     15.37 o 
   0   4  13       15.25       14.16      3.42 o 
   1   4  13       11.12       19.26      3.33 o 
   2   4  13       35.33       28.15      4.03 o 
   3   4  13        4.45       10.92      4.43 o 
   4   4  13        0.05       -2.21      7.38 o 
  -5   5  13       25.73       25.72      5.41 o 
  -4   5  13       17.34       17.48      4.54 o 
  -3   5  13      193.74      176.48      8.99 o 
  -2   5  13       13.07        6.86      3.38 o 
  -1   5  13       13.13        8.46      3.53 o 
   0   5  13      136.82      123.20      8.29 o 
   1   5  13      412.15      382.29     12.69 o 
   2   5  13      109.29       92.30      9.16 o 
  -4   6  13        0.28       11.31      4.43 o 
  -3   6  13        1.73        2.18      5.90 o 
  -2   6  13       25.37       26.11      4.46 o 
  -1   6  13      238.31      210.89     10.12 o 
   0   6  13       54.81       40.45      4.81 o 
   1   6  13       12.35       16.28      4.01 o 
  -3  -9  14       83.77      116.49      9.13 o 
  -2  -9  14       13.05       13.48      5.17 o 
  -1  -9  14       21.99       21.55      3.95 o 
   0  -9  14        3.83        5.92      5.51 o 
   1  -9  14        0.69       -5.78      5.78 o 
   2  -9  14        3.47        2.88      5.79 o 
   3  -9  14      200.37      218.80     11.27 o 
  -4  -8  14      174.50      148.45     10.67 o 
  -3  -8  14       41.92       46.64      5.33 o 
  -2  -8  14       79.56       70.38      5.01 o 
  -1  -8  14      202.22      188.66      9.09 o 
   0  -8  14        4.07        4.46      4.80 o 
   1  -8  14        6.22        6.44      4.57 o 
   2  -8  14       19.88       14.14      4.08 o 
   3  -8  14       34.01       33.55      4.94 o 
   4  -8  14        7.46       12.81      4.91 o 
  -5  -7  14       46.55       34.12      5.71 o 
  -4  -7  14       84.19       80.09      6.26 o 
  -3  -7  14       13.01       12.36      3.63 o 
  -2  -7  14       46.44       46.41      4.13 o 
  -1  -7  14      125.22      105.27      7.39 o 
   0  -7  14       32.61       27.12      3.96 o 
   1  -7  14       12.66        9.17      3.36 o 
   2  -7  14       19.51       23.71      3.52 o 
   3  -7  14       33.44       26.26      3.80 o 
   4  -7  14        6.85       13.00      4.50 o 
   5  -7  14       34.24       38.08      6.08 o 
  -6  -6  14       22.76       18.95      4.94 o 
  -5  -6  14       28.83       21.34      4.88 o 
  -4  -6  14        1.93       -4.82      4.82 o 
  -3  -6  14        7.45       10.02      3.04 o 
  -2  -6  14       46.91       32.46      4.50 o 
  -1  -6  14      157.57      143.60      8.07 o 
   0  -6  14      235.24      236.50      9.48 o 
   1  -6  14       13.50       -0.61      5.92 o 
   2  -6  14       22.15       19.10      3.44 o 
   3  -6  14       45.63       36.05      3.70 o 
   4  -6  14        2.21       -2.62      5.34 o 
   5  -6  14      215.96      305.29     12.95 o 
  -6  -5  14       58.42       45.73      5.67 o 
  -5  -5  14       52.98       55.06      4.30 o 
  -4  -5  14       29.99       28.93      3.48 o 
  -3  -5  14        3.16       16.66      3.59 o 
  -2  -5  14       21.98       20.34      3.70 o 
  -1  -5  14     1905.46     1725.14     21.95 o 
   0  -5  14      108.37      118.17      7.34 o 
   1  -5  14       14.74       14.86      3.92 o 
   2  -5  14       37.80       35.92      3.74 o 
   3  -5  14       51.41       40.06      3.96 o 
   4  -5  14      129.76      129.17      7.69 o 
   5  -5  14       45.85       70.09      5.66 o 
  -7  -4  14       20.71       21.50      5.01 o 
  -6  -4  14      306.02      278.56     11.94 o 
  -5  -4  14       84.23       91.60      6.68 o 
  -4  -4  14       58.05       53.74      4.24 o 
  -3  -4  14      123.51      122.96      7.33 o 
  -2  -4  14      114.02       84.58      7.10 o 
  -1  -4  14     1067.64     1002.29     16.64 o 
   0  -4  14       32.14       33.22      4.14 o 
   1  -4  14      244.70      230.96      9.06 o 
   2  -4  14       73.25       61.07      5.72 o 
   3  -4  14      105.35      107.14      7.51 o 
   4  -4  14        0.59       -0.95      4.05 o 
   5  -4  14        1.28        0.96      6.44 o 
   6  -4  14       92.01      181.58     10.86 o 
  -7  -3  14       56.24       52.65      5.56 o 
  -6  -3  14      261.72      265.55     10.33 o 
  -5  -3  14        8.58        9.41      2.85 o 
  -4  -3  14       44.31       38.88      3.92 o 
  -3  -3  14       80.50       59.77      4.59 o 
  -2  -3  14       63.76       53.34      3.58 o 
  -1  -3  14      262.93      287.10      9.11 o 
   0  -3  14       85.47       94.73      5.90 o 
   1  -3  14        0.02       -4.76      4.96 o 
   2  -3  14        2.20       -1.86      4.93 o 
   3  -3  14       20.13       25.68      3.81 o 
   4  -3  14       43.07       59.79      5.92 o 
   5  -3  14       66.80      102.65      8.28 o 
   6  -3  14       15.93       19.42      5.46 o 
  -7  -2  14        5.68        6.26      6.87 o 
  -6  -2  14       19.85       23.39      3.57 o 
  -5  -2  14      107.60      118.95      7.28 o 
  -4  -2  14        3.64        0.58      4.92 o 
  -3  -2  14      136.02      120.07      7.33 o 
  -2  -2  14       51.39       53.45      3.63 o 
  -1  -2  14        4.37       -1.23      4.10 o 
   0  -2  14        3.53       -4.05      4.12 o 
   1  -2  14      148.07      133.62      7.54 o 
   2  -2  14      829.88      745.01     14.82 o 
   3  -2  14       22.99       30.59      3.82 o 
   4  -2  14       56.58       51.17      4.22 o 
   5  -2  14       30.84       43.25      5.18 o 
   6  -2  14        9.64       17.46      5.20 o 
  -7  -1  14       26.55       26.98      5.29 o 
  -6  -1  14        9.78        6.31      4.65 o 
  -5  -1  14       53.46       52.82      4.27 o 
  -4  -1  14      201.08      209.28      8.44 o 
  -3  -1  14        0.53       -4.89      4.89 o 
  -2  -1  14      118.14      112.51      6.37 o 
  -1  -1  14        2.38        7.10      2.47 o 
   0  -1  14       93.63      116.47      7.06 o 
   1  -1  14      512.82      537.76     12.68 o 
   2  -1  14       18.54       18.03      3.41 o 
   3  -1  14      145.10      128.36      8.02 o 
   4  -1  14        0.15        0.33      4.24 o 
   5  -1  14        1.67        2.10      6.87 o 
  -7   0  14       54.44       60.68      3.95 o 
  -6   0  14        0.19        3.02      3.49 o 
  -5   0  14      227.76      228.29     23.24 o 
  -4   0  14       85.04       90.98     12.39 o 
  -3   0  14        3.84       -1.44      5.67 o 
  -2   0  14        7.89        7.34      2.69 o 
  -1   0  14        3.76        5.05      2.25 o 
   0   0  14       35.05       27.47      3.14 o 
   1   0  14      100.00      117.21      5.04 o 
   2   0  14      287.97      292.10      7.18 o 
   3   0  14       31.50       30.47      2.52 o 
   4   0  14       14.82       13.27      5.84 o 
   5   0  14        7.80       11.94      6.14 o 
  -7   1  14       41.43       45.82      5.37 o 
  -6   1  14        0.10        1.34      5.25 o 
  -5   1  14        5.71        3.32      4.81 o 
  -4   1  14       11.83        7.55      3.60 o 
  -3   1  14       38.85       28.38      3.84 o 
  -2   1  14        3.91       -4.73      4.73 o 
  -1   1  14      226.04      244.87      9.09 o 
   0   1  14      517.07      499.83     12.99 o 
   1   1  14      268.09      293.68     10.32 o 
   2   1  14       76.31       77.02      7.54 o 
   3   1  14       22.81       19.95      3.64 o 
   4   1  14       30.74       38.65      5.35 o 
   5   1  14      209.71      214.31     11.04 o 
  -7   2  14       28.85       29.04      5.66 o 
  -6   2  14       26.98       25.22      4.97 o 
  -5   2  14       38.72       35.36      4.08 o 
  -4   2  14        0.25        0.57      4.11 o 
  -3   2  14       85.67       80.47      6.24 o 
  -2   2  14      549.06      498.34     12.74 o 
  -1   2  14      233.31      246.94      9.75 o 
   0   2  14       82.12       74.00      7.15 o 
   1   2  14       20.45       22.85      4.08 o 
   2   2  14       56.28       47.15      4.14 o 
   3   2  14       56.34       55.77      4.42 o 
   4   2  14       83.62       95.26      6.60 o 
  -6   3  14       10.22       -3.25      7.75 o 
  -5   3  14        0.25        5.29      4.82 o 
  -4   3  14       17.73       19.82      3.26 o 
  -3   3  14        3.85        4.81      4.44 o 
  -2   3  14      122.46      106.15      7.34 o 
  -1   3  14       63.36       51.76      4.30 o 
   0   3  14        3.90       -0.55      4.76 o 
   1   3  14      126.26      118.32      7.62 o 
   2   3  14       12.73       14.89      3.71 o 
   3   3  14       52.87       61.76      5.57 o 
   4   3  14      558.17      506.96     15.78 o 
  -6   4  14        2.81       -7.05      7.05 o 
  -5   4  14        1.26        3.82      6.86 o 
  -4   4  14       22.82       21.84      4.97 o 
  -3   4  14        8.88        2.56      4.62 o 
  -2   4  14       50.33       43.03      4.22 o 
  -1   4  14        3.25        2.53      4.19 o 
   0   4  14       44.09       44.73      4.11 o 
   1   4  14       29.12       20.98      3.96 o 
   2   4  14        0.93        1.02      6.99 o 
   3   4  14      117.88      119.99      9.58 o 
  -4   5  14       31.35       29.66      5.10 o 
  -3   5  14      222.34      206.06     10.98 o 
  -2   5  14        9.83       20.46      4.21 o 
  -1   5  14        4.76        0.37      5.47 o 
   0   5  14       19.40       23.10      4.18 o 
   1   5  14        8.75       10.85      3.79 o 
  -2   6  14       96.26       89.14      8.39 o 
  -1  -9  15        0.00       -1.50      5.50 o 
   0  -9  15       19.46       14.76      4.23 o 
   1  -9  15        1.47        1.80      5.84 o 
  -3  -8  15        0.19       -4.99      7.12 o 
  -2  -8  15       54.90       60.80      5.96 o 
  -1  -8  15        0.36       -2.34      5.04 o 
   0  -8  15        0.65       -0.71      5.53 o 
   1  -8  15        0.66        0.36      5.03 o 
   2  -8  15        3.59       -3.19      5.80 o 
   3  -8  15      219.52      253.12     11.22 o 
  -4  -7  15      126.06      162.55     10.17 o 
  -3  -7  15        0.06       -4.38      7.18 o 
  -2  -7  15        0.82        4.82      4.70 o 
  -1  -7  15       69.95       77.01      6.68 o 
   0  -7  15       44.37       41.86      4.21 o 
   1  -7  15       14.35       19.31      3.57 o 
   2  -7  15       34.53       32.48      3.95 o 
   3  -7  15       11.12        3.46      6.37 o 
   4  -7  15        1.39       -6.70      6.70 o 
  -5  -6  15      103.05      105.93      9.68 o 
  -4  -6  15        5.85        6.28      6.84 o 
  -3  -6  15        5.64        7.07      3.27 o 
  -2  -6  15       15.61       11.47      3.64 o 
  -1  -6  15      118.77      113.07      7.42 o 
   0  -6  15        0.12        5.60      4.17 o 
   1  -6  15       15.75       16.57      3.16 o 
   2  -6  15        0.71        4.39      4.21 o 
   3  -6  15       54.22       54.08      4.48 o 
   4  -6  15      112.74      143.01      9.60 o 
  -6  -5  15        0.64       -7.56      7.56 o 
  -5  -5  15       31.58       25.49      5.51 o 
  -4  -5  15        3.39       -0.92      4.83 o 
  -3  -5  15        0.57       -4.80      4.80 o 
  -2  -5  15      160.16      113.24      7.92 o 
  -1  -5  15      484.84      418.09     12.58 o 
   0  -5  15        9.61        4.72      5.71 o 
   1  -5  15        7.21        6.59      5.66 o 
   2  -5  15        0.32       -4.40      4.40 o 
   3  -5  15        2.24       -1.89      4.24 o 
   4  -5  15       22.35       21.45      4.97 o 
   5  -5  15       67.03      122.43      9.67 o 
  -6  -4  15       71.73       73.42      6.00 o 
  -5  -4  15       15.86       15.80      3.48 o 
  -4  -4  15       40.89       39.60      3.85 o 
  -3  -4  15       15.17        5.44      5.96 o 
  -2  -4  15      103.16       82.82      6.67 o 
  -1  -4  15     1000.70      964.12     17.13 o 
   0  -4  15       33.44       38.27      4.11 o 
   1  -4  15      169.82      125.23      8.30 o 
   2  -4  15        2.61        1.16      4.12 o 
   3  -4  15        0.73        3.06      4.03 o 
   4  -4  15      239.51      345.44     12.64 o 
   5  -4  15      292.58      506.67     15.26 o 
  -7  -3  15        0.00        1.51      7.03 o 
  -6  -3  15       25.64       18.45      5.20 o 
  -5  -3  15        5.16        5.51      3.28 o 
  -4  -3  15        0.53       -4.70      4.77 o 
  -3  -3  15       57.61       64.80      6.15 o 
  -2  -3  15      116.28       95.28      6.56 o 
  -1  -3  15       84.25       77.75      6.95 o 
   0  -3  15       53.30       51.26      4.67 o 
   1  -3  15      169.85      182.14      8.57 o 
   2  -3  15       32.66       42.34      3.91 o 
   3  -3  15      142.46      133.97      7.43 o 
   4  -3  15        0.80        2.31      4.11 o 
   5  -3  15        4.28        9.32      4.82 o 
  -7  -2  15        0.01        4.73      4.71 o 
  -6  -2  15        7.42        9.36      6.56 o 
  -5  -2  15       29.71       33.85      3.97 o 
  -4  -2  15        1.09        2.89      4.05 o 
  -3  -2  15        9.10        3.82      5.17 o 
  -2  -2  15      311.97      239.65      9.22 o 
  -1  -2  15      221.41      206.44      9.05 o 
   0  -2  15        2.95       -2.40      5.49 o 
   1  -2  15        0.06        9.24      3.59 o 
   2  -2  15        5.58       12.13      3.49 o 
   3  -2  15       19.69       20.08      3.65 o 
   4  -2  15        2.47       -2.94      5.19 o 
   5  -2  15       50.99      105.93      9.06 o 
  -7  -1  15        2.55        4.35      6.81 o 
  -6  -1  15       64.82       62.02      5.55 o 
  -5  -1  15      158.35      143.12      7.96 o 
  -4  -1  15       12.35       12.73      3.30 o 
  -3  -1  15       27.43       29.26      3.95 o 
  -2  -1  15       23.64       27.23      3.66 o 
  -1  -1  15        2.00        2.08      5.41 o 
   0  -1  15        3.25        6.47      3.69 o 
   1  -1  15      206.93      210.46      9.43 o 
   2  -1  15       27.01       18.79      3.47 o 
   3  -1  15       11.15       18.68      3.54 o 
   4  -1  15        8.35        3.65      6.49 o 
   5  -1  15        0.14        3.63      6.68 o 
  -7   0  15       18.08       16.95      5.44 o 
  -6   0  15        3.82        0.58      4.02 o 
  -5   0  15       56.32       50.18      3.22 o 
  -4   0  15       41.75       35.67      8.02 o 
  -3   0  15      137.20      132.03     12.20 o 
  -2   0  15       59.32       58.46      3.55 o 
  -1   0  15       35.29       30.55      2.83 o 
   0   0  15        8.13       15.86      2.74 o 
   1   0  15        6.83        2.40      3.71 o 
   2   0  15      122.52      116.80      5.51 o 
   3   0  15        0.04       -0.02      3.35 o 
   4   0  15       52.70       47.58      8.95 o 
  -6   1  15        3.90        8.65      6.57 o 
  -5   1  15       35.34       28.00      4.06 o 
  -4   1  15        7.74        3.95      4.83 o 
  -3   1  15       69.33       67.10      5.89 o 
  -2   1  15       15.49       15.89      3.44 o 
  -1   1  15       52.70       50.77      4.56 o 
   0   1  15       51.74       54.16      5.10 o 
   1   1  15       25.99       27.60      4.01 o 
   2   1  15        0.18       -1.83      4.62 o 
   3   1  15        0.55       -2.66      7.07 o 
   4   1  15        1.88        3.97      7.06 o 
  -6   2  15        0.81        6.83      4.72 o 
  -5   2  15        6.23        9.69      6.56 o 
  -4   2  15       33.85       24.10      3.94 o 
  -3   2  15      149.24      123.78      7.75 o 
  -2   2  15      124.91      100.53      7.45 o 
  -1   2  15       84.28       82.37      6.71 o 
   0   2  15      550.33      500.75     13.32 o 
   1   2  15       71.11       64.69      4.57 o 
   2   2  15        4.96       -1.96      4.89 o 
   3   2  15        6.53        2.41      7.33 o 
  -6   3  15       39.31       46.22      5.63 o 
  -5   3  15       33.65       34.64      5.30 o 
  -4   3  15       68.71       69.67      5.56 o 
  -3   3  15      797.67      727.27     16.30 o 
  -2   3  15      673.47      603.42     14.65 o 
  -1   3  15      287.31      226.84      9.99 o 
   0   3  15      106.99       99.99      7.32 o 
   1   3  15       17.28        8.01      5.53 o 
   2   3  15       21.86       15.89      5.45 o 
   3   3  15       63.37       57.43      6.26 o 
  -5   4  15       14.99       20.18      5.46 o 
  -4   4  15       18.84       20.38      5.12 o 
  -3   4  15        0.48       -1.39      6.01 o 
  -2   4  15      582.56      585.29     15.31 o 
  -1   4  15      335.94      342.08     12.20 o 
   0   4  15       54.69       41.84      4.85 o 
   1   4  15       60.71       59.72      4.92 o 
  -3   5  15       17.16       27.43      4.49 o 
  -2   5  15      141.79      141.79      9.52 o 
  -1   5  15      209.63      197.99     10.48 o 
  -2  -8  16       17.78        2.88      7.55 o 
  -1  -8  16       28.44       22.04      4.42 o 
   0  -8  16       30.22       32.32      4.33 o 
   1  -8  16       60.88       63.05      5.31 o 
   2  -8  16       77.42      112.49      8.79 o 
  -4  -7  16       50.85       34.29      6.00 o 
  -3  -7  16        1.78        4.53      7.15 o 
  -2  -7  16       13.09       21.71      4.98 o 
  -1  -7  16        3.59       -5.30      5.30 o 
   0  -7  16       18.90       18.89      3.91 o 
   1  -7  16       23.35       19.41      4.13 o 
   2  -7  16        0.01       -6.03      6.03 o 
   3  -7  16       15.44       24.35      4.35 o 
  -5  -6  16      103.47       89.20      6.64 o 
  -4  -6  16        1.08        1.37      7.35 o 
  -3  -6  16        0.18       -6.79      6.79 o 
  -2  -6  16      215.88      213.45      9.62 o 
  -1  -6  16        3.14       -3.48      5.26 o 
   0  -6  16        1.23        5.53      3.22 o 
   1  -6  16       46.02       47.52      4.28 o 
   2  -6  16       70.70       85.07      7.65 o 
   3  -6  16       76.71       88.98      7.98 o 
   4  -6  16       58.07       83.83      6.28 o 
  -5  -5  16        0.88       -1.35      7.39 o 
  -4  -5  16        0.04        3.00      6.62 o 
  -3  -5  16      126.21      148.22      8.40 o 
  -2  -5  16       60.42       70.09      4.88 o 
  -1  -5  16      146.50      163.30      8.60 o 
   0  -5  16        0.38       -3.63      4.62 o 
   1  -5  16        3.83       11.27      2.84 o 
   2  -5  16        4.90        6.09      4.32 o 
   3  -5  16        0.62        0.28      6.11 o 
   4  -5  16      129.10      183.96     10.36 o 
  -6  -4  16      129.57      129.89     10.12 o 
  -5  -4  16       13.60       -7.53      7.53 o 
  -4  -4  16       60.74       71.70      6.46 o 
  -3  -4  16      100.77      105.84      7.33 o 
  -2  -4  16       17.00       12.02      3.62 o 
  -1  -4  16      208.56      203.21      9.46 o 
   0  -4  16      134.03      143.24      7.98 o 
   1  -4  16       13.18       14.27      3.25 o 
   2  -4  16        1.35        2.20      4.54 o 
   3  -4  16       79.90      100.29      8.04 o 
   4  -4  16        5.38        6.08      6.43 o 
  -6  -3  16        7.78        8.46      4.99 o 
  -5  -3  16       17.54       12.02      4.83 o 
  -4  -3  16        0.01       -2.50      4.72 o 
  -3  -3  16       12.72       17.65      3.60 o 
  -2  -3  16      128.05      111.72      7.28 o 
  -1  -3  16      169.77      156.31      9.42 o 
   0  -3  16        2.77        6.33      4.27 o 
   1  -3  16        3.67        3.66      3.01 o 
   2  -3  16        3.26       -0.04      4.73 o 
   3  -3  16       53.27       54.26      4.17 o 
   4  -3  16       13.78       20.39      4.91 o 
  -6  -2  16       24.89       19.98      5.36 o 
  -5  -2  16      114.53       97.19      8.87 o 
  -4  -2  16       50.41       53.78      4.49 o 
  -3  -2  16      198.04      196.42      8.93 o 
  -2  -2  16        0.66       -4.88      5.33 o 
  -1  -2  16        5.23       -0.82      5.50 o 
   0  -2  16      562.43      591.98     14.09 o 
   1  -2  16        3.19        6.17      4.26 o 
   2  -2  16        8.71       11.41      3.38 o 
   3  -2  16       14.67       25.51      3.66 o 
   4  -2  16       58.67       88.02      8.56 o 
  -6  -1  16       75.01       77.42      6.35 o 
  -5  -1  16       35.65       23.50      4.98 o 
  -4  -1  16        0.01       -4.85      4.85 o 
  -3  -1  16       50.93       53.06      4.19 o 
  -2  -1  16        1.42        4.21      3.09 o 
  -1  -1  16       22.98       19.54      4.10 o 
   0  -1  16        2.53        6.38      3.20 o 
   1  -1  16      117.90      109.38      7.03 o 
   2  -1  16        3.13        4.88      3.15 o 
   3  -1  16        0.00       -0.69      6.00 o 
   4  -1  16       32.25       35.43      5.50 o 
  -6   0  16        4.83        4.74      4.18 o 
  -5   0  16      154.06      155.44     13.61 o 
  -4   0  16      164.03      142.50     14.60 o 
  -3   0  16      192.70      176.62     34.06 o 
  -2   0  16       14.16        8.27      2.45 o 
  -1   0  16        7.13        8.96      2.21 o 
   0   0  16        0.03        1.23      4.62 o 
   1   0  16       12.82       12.51      2.32 o 
   2   0  16      110.20      116.26      5.54 o 
   3   0  16       10.82       20.42      3.34 o 
   4   0  16        9.28        0.90      5.46 o 
  -6   1  16        4.40        5.46      7.08 o 
  -5   1  16        0.07        3.48      6.42 o 
  -4   1  16       24.64       13.75      3.55 o 
  -3   1  16        0.81       -2.51      4.40 o 
  -2   1  16       20.08       22.31      3.33 o 
  -1   1  16        8.43        4.59      4.22 o 
   0   1  16       33.41       29.13      3.95 o 
   1   1  16        8.31       11.23      3.58 o 
   2   1  16        6.40        9.06      7.18 o 
   3   1  16      110.49      109.62     10.00 o 
  -5   2  16       26.26       29.23      5.01 o 
  -4   2  16      423.80      419.78     14.01 o 
  -3   2  16      128.81      109.42      7.50 o 
  -2   2  16      116.05      112.20      7.43 o 
  -1   2  16       37.84       28.40      3.92 o 
   0   2  16        1.14       -5.60      5.60 o 
   1   2  16        0.01       -4.10      4.98 o 
   2   2  16       69.63       80.06      6.24 o 
  -4   3  16      144.22      139.16     10.43 o 
  -3   3  16      403.21      385.85     13.49 o 
  -2   3  16        2.28        6.53      4.91 o 
  -1   3  16      160.42      143.47      8.56 o 
   0   3  16        5.54        3.47      5.64 o 
   1   3  16       50.71       46.25      4.76 o 
  -3   4  16      531.12      485.65     15.05 o 
  -2   4  16       25.38       19.42      5.05 o 
  -1   4  16      178.55      150.62     10.00 o 
   0   4  16       10.40        8.61      5.99 o 
  -3  -7  17       15.70        0.79      7.98 o 
  -2  -7  17        6.39        5.79      7.23 o 
  -1  -7  17        4.17        4.65      4.87 o 
   0  -7  17      129.27      162.77      9.24 o 
   1  -7  17        1.46        9.76      3.81 o 
   2  -7  17       45.83       64.44      5.31 o 
  -4  -6  17       65.74       73.85      6.16 o 
  -3  -6  17      255.35      231.74     11.71 o 
  -2  -6  17        0.89       -6.49      7.17 o 
  -1  -6  17       20.21       16.87      4.32 o 
   0  -6  17       51.71       50.28      4.75 o 
   1  -6  17        6.12        1.75      5.66 o 
   2  -6  17      131.84      170.05      9.35 o 
   3  -6  17        0.78        4.13      6.32 o 
  -4  -5  17        2.69       -3.84      6.84 o 
  -3  -5  17     1151.10     1157.05     21.56 o 
  -2  -5  17        9.11       -0.96      5.55 o 
  -1  -5  17       24.09       26.10      3.97 o 
   0  -5  17       11.17       16.80      3.51 o 
   1  -5  17      126.08      137.62      8.62 o 
   2  -5  17       44.09       68.61      6.76 o 
   3  -5  17       55.53       63.96      5.83 o 
  -5  -4  17       34.31       35.60      5.93 o 
  -4  -4  17        8.61       13.76      4.64 o 
  -3  -4  17      345.39      380.62     12.26 o 
  -2  -4  17       81.81       79.09      6.83 o 
  -1  -4  17       45.31       53.10      4.51 o 
   0  -4  17      126.95      140.99      8.10 o 
   1  -4  17      105.45      108.91      7.42 o 
   2  -4  17       91.35      104.84      8.46 o 
   3  -4  17       44.47       59.61      5.49 o 
  -5  -3  17        3.68        1.81      7.08 o 
  -4  -3  17       24.37       31.26      5.12 o 
  -3  -3  17        1.79       -1.30      4.94 o 
  -2  -3  17       22.22       34.62      3.87 o 
  -1  -3  17        0.11       -0.65      5.02 o 
   0  -3  17      105.03      130.25      7.97 o 
   1  -3  17       12.72        7.35      5.25 o 
   2  -3  17       22.34       35.23      4.56 o 
   3  -3  17        0.15       -2.16      5.93 o 
  -5  -2  17        0.55       -3.25      6.90 o 
  -4  -2  17       15.01       22.87      4.86 o 
  -3  -2  17      257.22      271.38     10.67 o 
  -2  -2  17       22.11       28.41      3.91 o 
  -1  -2  17       26.92       29.18      3.68 o 
   0  -2  17      140.42      147.69      8.71 o 
   1  -2  17        0.68       -1.30      4.81 o 
   2  -2  17       32.62       47.90      4.38 o 
   3  -2  17       45.15       64.43      5.63 o 
  -5  -1  17        0.37       -7.37      7.37 o 
  -4  -1  17        0.05        7.69      6.73 o 
  -3  -1  17       13.26        9.17      3.76 o 
  -2  -1  17        0.44       -0.61      4.73 o 
  -1  -1  17      136.78      125.46      8.14 o 
   0  -1  17      308.70      344.62     11.61 o 
   1  -1  17       26.94       23.32      3.78 o 
   2  -1  17       67.27       63.21      5.21 o 
   3  -1  17      110.85      138.52      9.56 o 
  -5   0  17        8.86        4.84      4.14 o 
  -4   0  17       76.55       66.61      6.83 o 
  -3   0  17       16.49        1.03      5.26 o 
  -2   0  17       10.73        5.93      3.57 o 
  -1   0  17       18.54       16.10      7.86 o 
   0   0  17      237.49      215.35     11.22 o 
   1   0  17       17.29       17.20      4.86 o 
   2   0  17        2.47       -3.30      4.65 o 
   3   0  17        0.63        2.60      6.12 o 
  -5   1  17        0.39       -6.21      7.18 o 
  -4   1  17        0.56       -2.14      6.63 o 
  -3   1  17        0.45       -3.36      5.41 o 
  -2   1  17       27.74       24.71      4.45 o 
  -1   1  17        6.57        4.33      5.61 o 
   0   1  17       27.39       32.23      4.40 o 
   1   1  17        2.31       -5.23      5.50 o 
   2   1  17        4.65        4.34      6.97 o 
  -4   2  17       65.04       63.00      6.12 o 
  -3   2  17        5.68        0.76      6.30 o 
  -2   2  17       46.91       50.69      5.29 o 
  -1   2  17       17.10       22.01      3.95 o 
   0   2  17       40.29       34.13      4.45 o 
   1   2  17       37.51       54.33      4.71 o 
  -3   3  17       77.91       72.50      5.95 o 
  -2   3  17       31.67       36.10      4.80 o 
  -1   3  17        0.57       -4.03      5.88 o 
  -2  -6  18        7.20        5.46      7.53 o 
  -1  -6  18        0.29       -5.73      5.73 o 
   0  -6  18        4.36       -1.81      5.56 o 
   1  -6  18      223.30      274.72     11.46 o 
  -3  -5  18      395.07      424.92     14.43 o 
  -2  -5  18        1.07       -2.18      7.12 o 
  -1  -5  18       52.11       50.18      5.02 o 
   0  -5  18       15.07        3.12      5.92 o 
   1  -5  18       63.13       84.65      7.99 o 
   2  -5  18      128.94      173.36     10.12 o 
  -4  -4  18        2.06        6.01      5.07 o 
  -3  -4  18      695.27      682.26     17.67 o 
  -2  -4  18       85.77       97.14      9.05 o 
  -1  -4  18      219.66      236.16     10.59 o 
   0  -4  18       62.71       91.65      7.70 o 
   1  -4  18      142.20      185.96     10.05 o 
   2  -4  18       22.60       37.36      4.45 o 
  -4  -3  18       35.26       36.75      5.92 o 
  -3  -3  18       95.37       91.46      6.44 o 
  -2  -3  18      124.19      129.42      9.86 o 
  -1  -3  18       89.53       95.88      8.17 o 
   0  -3  18       47.52       56.93      5.08 o 
   1  -3  18        0.05        2.77      5.39 o 
   2  -3  18        9.38       12.06      4.33 o 
  -4  -2  18       36.71       34.96      5.66 o 
  -3  -2  18       52.94       68.85      5.76 o 
  -2  -2  18      187.70      218.58     11.30 o 
  -1  -2  18        8.89       12.72      3.74 o 
   0  -2  18       64.81       79.88      7.11 o 
   1  -2  18       19.12       18.60      4.12 o 
   2  -2  18        3.64        3.26      6.24 o 
  -4  -1  18        0.11       -7.74      7.74 o 
  -3  -1  18        0.68        4.18      4.72 o 
  -2  -1  18        0.78        4.16      6.89 o 
  -1  -1  18      570.64      619.38     15.84 o 
   0  -1  18       28.73       17.37      4.66 o 
   1  -1  18        0.06       -5.40      5.40 o 
   2  -1  18       63.73       95.62      8.38 o 
  -4   0  18      101.63       96.75      5.32 o 
  -3   0  18        3.70        1.11      4.74 o 
  -2   0  18       22.92       31.46      3.92 o 
  -1   0  18       29.19       26.09      3.01 o 
   0   0  18        3.15       -4.29      6.00 o 
   1   0  18        2.74        5.44      3.91 o 
  -3   1  18        2.69       -2.23      5.61 o 
  -2   1  18        5.42        1.44      5.78 o 
  -1   1  18       53.40       50.50      5.05 o 
   0   1  18        9.31       10.40      4.00 o 
  -1  -5  19       41.67       52.69      5.05 o 
  -2  -4  19       98.69       94.08      6.94 o 
  -1  -4  19        1.11        5.83      3.59 o 
   0  -4  19      115.25      144.63      9.40 o 
  -3  -3  19       77.88       97.12      9.04 o 
  -2  -3  19       14.65       13.44      5.29 o 
  -1  -3  19       11.82       16.47      4.05 o 
   0  -3  19       59.01       70.06      5.39 o 
   1  -3  19       12.73       15.52      4.27 o 
  -3  -2  19       48.55       63.14      5.67 o 
  -2  -2  19      113.96      126.32      9.48 o 
  -1  -2  19        9.36       11.41      4.08 o 
   0  -2  19        9.84       14.27      4.06 o 
  -2  -1  19       30.60       39.34      5.46 o 
  -1  -1  19       42.23       62.38      5.20 o 
   0  -1  19       31.54       31.78      4.46 o 
                                                 
